# Supplementary material for: Effectiveness of Peer-assisted learning in medical education: A meta-analysis study
Source: PLoS One. 2025 Sep 2;20(9):e0329605. doi: 10.1371/journal.pone.0329605 (PMC12404444; doi:10.1371/journal.pone.0329605)
Supplement: S2 File — (XLSX) [file pone.0329605.s002.xlsx]

## Sheet: Sheet1
All data extracted from the publications that meet the inclusion criteria
	title	authors and publication year	research country/region	level of education	research setting	research design	sample size		intervention	outcomes		EG		CG		Source	Page	DOI/URL	Name of data extractors	Date of data extraction	Confirmation that the study was eligible	Risk of bias
							EG	CG				M	SD	M	SD
15	Comparing fourth-year medical students with faculty in the teaching of physical examination skills to first-year students	(Haist et al., 1998)	USA	Tertiary Education	clinical education	Controlled Experiments			Physical Diagnosis Course	Written Test and Skill Examination; Five-Point Likert Scale	written test score	84.5		85		Academic Medicine: Journal of the Association of American Medical Colleges	73(2): 198-200	10.1097/00001888-199802000-00020	Zhuoyang Li	December 1,2024	Ninety-three first-year students studying the physical examination were randomly assigned to one of ten fourth-year student preceptors or one of 15 faculty preceptors. Test results and course evaluations were compared by type of preceptor. Fourth-year student preceptors were surveyed regarding their experience.Reporting necessary descriptive summary statistics, such as the mean scores and standar…	Potential biases in this article include selection bias due to academically selected fourth-year student preceptors, non-random GPA differences between groups, volunteer bias from student preceptors' voluntary participation, and subjective rating bias influenced by closer age/training proximity between student preceptors and first-year students.
											SP examination	96.6	2.4	95.8	3.7
16	Peer-led resuscitation training for healthcare students: a randomised controlled study	(Perkins et al., 2002)	UK	Tertiary Education	clinical education	Controlled Experiments	57	62	Basic Life Support	Multiple Choice Questions (MCQs) For Theoretical Knowledge; Skill Examination		56/57		53/62		Intensive Care Medicine	28(6): 698-700	10.1007/s00134-002-1291-9	Zhuoyang Li	December 1,2024	Students were randomised to receive basic life support tuition from either second-year student instructors or from experienced clinical staff.	Potential biases may include volunteer bias due to both student instructors and clinical staff being volunteers, though the study randomized participants and controlled for baseline characteristics, and the unexpected better practical performance in the peer-led group might hint at unmeasured teaching-style differences or examiner familiarity biases, though inter-examiner agreement was assessed.
17	Impact of teaching and assessment format on electrocardiogram interpretation skills	(Raupach et al., 2010)	Germany	Tertiary Education	clinical education	Controlled Experiments	87	87	ECG Interpretation Skills	Cohort·1	summative final assessment	65.1		64		Medical Education	44(7): 731-740	10.1111/j.1365-2923.2010.03687.x			Two consecutive cohorts of Year 4 medical students (n=335) were randomised to receive either traditional ECG lectures or the same amount of small-group, near-peer teaching during a 6-week cardiorespiratory course. Before and after the course, written assessments of ECG interpretation skills were undertaken.	Potential bias includes the masking effect of summative assessment on the true effectiveness of teaching methods, as the incentive from summative scoring in the first cohort might have obscured differences between peer teaching and lectures, while the second cohort's formative assessment revealed a small but significant effect of peer teaching.
											formative retention test	44.7		42.2					Zhuoyang Li	December 1,2024
							79	82		Cohort·2	summative final assessment	48		42.5
											formative retention test	37.2		30.5
18	Student tutors are able to teach basic sonographic anatomy effectively - a prospective randomized controlled trial	(Celebi et al., 2012)	Germany	Tertiary Education	clinical education	Controlled Experiments	24	22	Basic Sonographic Anatomy	Recognized Anatomical Structures By Ultrasound		6.2	2.8	6.9	3.2	Ultraschall in Der Medizin (Stuttgart, Germany: 1980)	33(2): 141-145	10.1055/s-0029-1245837	Zhuoyang Li	December 1,2024	50 medical students were randomly assigned to one of two groups. 46 of these could be included in the analysis. One group was taught by student tutors (ST) and the other by a faculty staff sonographer (FS). Using a pre/post-test design, students were required to locate and label 15 different abdominal structures. They printed out three pictures in three minutes and subsequently labeled the struct…	Potential bias includes the limitation of short-term assessment without long-term follow-up, as the study only evaluated echocardiography skills immediately after training and did not assess long-term retention of skills, which may lead to an overestimation of the sustained effectiveness of student tutors' teaching.
19	Effect of Peer Teaching Used in Nursing Education on the Performance and Competence of Students in Practical Skills Training	(Dikmen et al., 2017)	Turkey	Tertiary Education	clinical education	Controlled Experiments	30	27	Practical Training	Objective Structured Practical Ex Amination (OSPE)	Taking blood pressure	84.32	10.063	76.73	14.315	International Journal of Educational Sciences	16(1-3):14-20	10.1080/09751122.2017.1311583	Zhuoyang Li	December 1,2024	This study evaluated the efficacy of peer teaching model which is used in skills training of student nurses. As an experimental study, it included 57 first years and 10 senior students from the nursing department. First years constituted the interventional group and the control group while seniors made up the peer educators. The study reported necessary descriptive summary statistics, such as the…	Potential bias includes the lack of blinding for peer educators and tutors, which might introduce observer bias as the assessors (tutors) could unconsciously favor one group, and the exclusion of students with prior skills training might lead to selection bias affecting the generalizability of the results.
											Taking body temperature from ear	80.27	13.538	75.54	10.543
											Nasopharyngeal aspiration	84.41	7.784	73.67	11.863
											Permanent bladder catheterization	74.5	9.144	63.51	14.432
											Oxygen application	86.49	9.801	83.541	9.94
20	Peer-teaching cardiac ultrasound among medical students: A real option	(Ben-Sasson et al., 2019)	Israel	Tertiary Education	clinical education	Controlled Experiments	44	22	Cardiac Ultrasound Image Acquisition	Practical Exam		54	17	39	21	PloS One	14(3): e0212794	10.1371/journal.pone.0212794	Zhuoyang Li	December 1,2024	Sixty-six students received 8-hour CU training: 4-hour lectures on ultrasound anatomy and imaging techniques of 6 main CU viewsfollowed by 4 hours of hands-on exercise in groups of ≤5 students under direct supervision of a TA (group A: 44 students) or a qualified trainer (group B: 22 students). Students' proficiency was evaluated on a 6-minute test in which they were required to demonstrate 32 pr…	Potential bias includes selection bias due to self-selection of students who chose to take the final exam (possibly more skilled or motivated) and performance bias from using healthy models with optimal acoustic windows, which may not reflect real-world clinical scenarios.
21	Video-based, student tutor- versus faculty staff-led ultrasound course for medical students - a prospective randomized study	(Eimer et al., 2020)	Germany	Tertiary Education	clinical education	Controlled Experiments	42	35	Ultrasound Education	OSCE (Objective Structured Clinical Examination)		31.3	6.6	32.7	4.5	BMC medical education	20(1): 512	10.1186/s12909-020-02431-8	Zhuoyang Li	December 1,2024	Two ultrasound teaching videos for basic and advanced abdominal ultrasound (AU) and transthoracic echocardiography (TTE) were produced and six students trained as tutors. Fourth-year medical students (N = 96) were randomized to either the ViST- or FS course (6 students per tutor). Learning objectives were defined equally for both courses. Acquired practical basic and advanced ultrasound skills we…	Potential bias includes the lack of long-term follow-up assessment, as the study only evaluated short-term learning outcomes immediately after the course and did not assess the retention of ultrasound skills over time, which may lead to an inaccurate estimation of the sustained effectiveness of the teaching methods.
22	A comparison of faculty led, mentorship program and peer mentoring on nursing students wound dressing clinical skills	(Fard et al., 2020)	Iran	Tertiary Education	clinical education	Controlled Experiments	34	34	Wound Dressing Clinical Skills	Researcher-Made Checklist		28.24	4.63	29.12	5.33	Nurse Education Today	89: 104378	10.1016/j.nedt.2020.104378	Zhuoyang Li	December 1,2024	This study used an experimental three-group pre- and post-test design.A total of 102 nursing students (first and second year) were assigned to three groups; peer-led learning group (n = 34), mentorship-led group (n = 34) or a faculty-led control group (n = 34).To ascertain performance in surgical dressing skill, data was collected in each group before and after the respective educational interven…	Potential bias includes the lack of blinding for assessors who evaluated the students' skills, which might introduce subjective bias, and the possibility of selection bias due to non-random assignment of students to different teaching groups, though the study used an experimental design.
23	A comparison between peer-assisted learning and self-study for electrocardiography interpretation in Thai medical students	(Kewcharoen et al., 2020)	Thailand	Tertiary Education	clinical education	Controlled Experiments	20	20	Electrocardiography Interpretation	MCQs	4th year	9.8	3.3	4.6	3.7	Journal of Advances in Medical Education & Professionalism	8(1): 18-24	10.30476/jamp.2019.81458.1006	Zhuoyang Li	December 1,2024	This is a prospective, randomized controlled trial, conducted in Chonburi teaching hospital, a community hospital affiliated with Chulalongkorn University. All medical students from the fourth and fifth years, a total of eighty students, were randomly assigned to two groups of peer-assisted learning (PAL) and self-study (SS) via stratified randomization done by computer-generated randomization. T…	Potential bias includes the limited generalizability due to the study being conducted in a single medical school with a specific cultural and educational context, and the possibility of selection bias from stratified randomization by sex and GPA, which might not fully account for other confounding variables affecting ECG interpretation skills.
							20	20			5th year	6.8	4.4	5.6	5.5
24	Comparison of Innovative Peer-to-Peer Education and Standard Instruction on Airway Management Skill Training	(Surabenjawong et al., 2020)	USA	Tertiary Education	clinical education	Controlled Experiments	24	24	Airway Management	Procedural skill	Oropharyngeal airway	10.42		8.79		Clinical Simulation In Nursing	47: 16-24	10.1016/j.ecns.2020.06.009	Zhuoyang Li	December 1,2024	This single blinded randomized crossover trial was conducted with a sample of novice nursing students. Data was collected through the pre- to postknowledge and confidence assessments. The students were randomly assigned to two crossover groups. Each student learned basic airway management skills through both methods. The students’ performances were recorded in every session with recordings review…	Potential bias includes the lack of long-term follow-up to assess skill retention, as the study only evaluated immediate post-training outcomes, and the single-center setting may limit the generalizability of the results to other educational environments.
											Nasopharyngeal airway	11.54		10.38
											Bag mask ventilation	14.92		13.67
25	Near-peers effectively teach clinical documentation skills to early medical students	(Kusnoor et al., 2022)	USA	Tertiary Education	clinical education	Controlled Experiments	209	147	Composing The History Of Present Illness	Mean student ratings of faculty and resident facilitators	Facilitator encouraged participation	4.91	0.02	4.82	0.04	BMC medical education	22(1): 712	10.1186/s12909-022-03790-0	Zhuoyang Li	December 1,2024	Second-year medical students in a single institution participated in an HPI Workshop as a clinical skills course requirement. Students were randomly assigned a near-peer or faculty facilitator for the workshop. The study compared mean facilitator evaluation scores and performance assessments of students assigned to either type of facilitator. The study reported necessary descriptive summary stati…	Potential bias includes the single-institution setting limiting generalizability and the reliance on self-selected volunteer facilitators (both residents and faculty), which may introduce selection bias affecting the representativeness of the results.
											Facilitator made eye contact	4.88	0.02	4.79	0.04
											Facilitator addressed students by name	4.84	0.03	4.58	0.08
											The goals of the session were achieved	4.91	0.02	4.83	0.04
										written History and Physical (H&P)		29.3	2.3	29.3	1.5
										OSCE HPI question		9	0.9	9	0.9
26	Peer role-play and standardised patients in communication training: a comparative study on the student perspective on acceptability, realism, and perceived effect	(Bosse et al., 2010)	Germany	Tertiary Education	clinical education	Controlled Experiments	34	35	Communication Training	Likert Scale	Overall grade for the training	5.32	0.41	5.51	0.44	BMC Medical Education	10: 27	10.1186/1472-6920-10-27	Zhuoyang Li	December 1,2024	69 prefinal year students from a large German medical faculty were randomly assigned to one of two groups receiving communication training with RP (N = 34) or SP (N = 35) in the course of their paediatric rotation. In both groups, training addressed major medical and communication problems encountered in the exploration and counselling of parents of sick children. Acceptability and realism of the…	Potential bias includes the lack of blinding for participants and tutors due to the nature of the intervention, which might introduce observer bias, and the consecutive group assignment (not simultaneous randomization) potentially affecting the comparability of results between peer role-play and standardized patient groups.
											The cases were realistic.	5.6	0.38	5.53	0.36
											Taking part in the intervention was worthwhile.	5.17	0.37	5.5	0.43
											The intervention was useful for training communication skills.	5.01	0.68	5.34	0.47
											I feel well prepared for exploration and counseling of parents of sick children.	4.29	1.08	5	0.89
27	Randomised controlled monocentric trial to compare the impact of using professional actors or peers for communication training in a competency-based inverted biochemistry classroom in preclinical medical education	(Schneider et al., 2022)	Germany	Tertiary Education	clinical education	Controlled Experiments	78	77	Communication Training	Assessment of the role play		4.75	0.8	5.16	0.83	BMJ Open	12(5): e050823	10.1136/bmjopen-2021-050823	Zhuoyang Li	December 1,2024	The study randomly assigned medical students in a preclinical semester to one of the two groups. The groups used predefined scripts to role play a physician-parent consultation with either a peer (peer group) or an SP (SP group) in the parent role. Students then assessed the activity's effects on their competency in CanMEDS roles and motivation and the relevance of the role play. To determine whe…	Potential bias includes the monocentric design limiting generalizability, self-selection bias due to voluntary participation in role plays, and reliance on self-reported competency ratings without objective assessment of communication skills, which may overestimate the true impact of the interventions.
										Biochemistry MC exam		78	2.86	72	2.96
28	E-learning and near-peer teaching in electrocardiogram education: a randomised trial	(Davies et al., 2016)	UK	Tertiary Education	clinical education	Controlled Experiments	21	18	Electrocardiogram Education	MCQs		42 (3.3)		37 (5.8)		The Clinical Teacher	13(3): 227-230	10.1111/tct.12421	Zhuoyang Li	December 3,2024	Thirty-nine second-year medical students were consented and randomised into two groups. Each group received teaching on electrocardiogram (ECG) interpretation from a predefined syllabus. Eighteen students completed an e-learning module and 21 students attended a near-peer tutorial. Students were asked to complete a multiple-choice exam, scored out of 50. Each student rated their confidence in ECG…	Potential bias includes the small sample size and single-center setting, which may limit the generalizability of the results, and the fact that those developing the teaching materials were involved in assessing the outcomes, potentially introducing conflicts of interest and affecting objectivity.
29	Effectivity of near-peer teaching in training of basic surgical skills - a randomized controlled trial	(Pintér et al., 2021)	Hungary	Tertiary Education	clinical education	Controlled Experiments	30	30	Basic Surgical Skills	Objective Structured Assessment Of Technical Skill (OSATS)		37.2		30.18		BMC medical education	21(1): 156	10.1186/s12909-021-02590-2	Zhuoyang Li		The study included 60 volunteer students who participated in a 20 × 45 min long surgical skills course. Based on the results of a pre-course test, the study randomly divided the students into six equal groups. All groups completed the same curriculum, with three groups being assisted by a NPT tutor. After the course, they completed the same test as at the beginning. The exams were recorded on ano…	Potential bias includes the lack of blinding for the senior instructors evaluating the skills tests, which might introduce subjective assessment bias, and the fact that the study was conducted in a single medical school, potentially limiting the generalizability of the results to other institutions or contexts.
30	The impact of expert- and peer feedback on communication skills of undergraduate dental students - a single-blinded, randomized, controlled clinical trial	(Krause et al., 2017)	Germany	Tertiary Education	medical education	Controlled Experiments	23	23	Communication Basics Training	Global Rating Form		2.79	0.83	2.53	0.68	Patient Education and Counseling	100(12): 2275-2282	10.1016/j.pec.2017.06.025	Zhuoyang Li	December 3,2024	All students of the first clinical treatment course (n=46) were randomly assigned into two groups. For three times a medical-dental interview/consultation of each student with a real patient was videotaped. After every consultation the videos were assessed either by a person experienced in communication (expert group) or by a fellow student (peer group), giving the students feedback regarding the…	Potential bias includes the single-blinded design where students knew the source of feedback (expert or peer), which might influence their performance or perception, and the use of real patients in one part of the study alongside simulated patients, which could introduce variability in assessment contexts.
31	Peer-led pediatric resuscitation training: effects on self-efficacy and skill performance	(Binkhorst et al., 2020)	Netherlands	Tertiary Education	clinical education	Controlled Experiments	105	108	Pediatric Resuscitation Training	VAS scores of self-efficacy regarding infant and pediatric resuscitation	Infant resuscitation in general	66.58		55.28		BMC medical education	20(1): 427	10.1186/s12909-020-02359-z		December 3,2024	A randomized controlled trial, in which medical students received pediatric basic life support (PBLS) training, provided by either near-peer instructors or expert instructors. The students were randomly assigned to the near-peer instructor group (n = 105) or expert instructor group (n = 108). All students received two hours of PBLS training in groups of approximately 15 students. Directly after t…	Potential bias includes the lack of blinding for students regarding the type of instructor, which might influence their self-efficacy ratings, and the single-center design limiting the generalizability of the results to other institutions or educational contexts.
											Compressions in infants	70.91		59.94					Zhuoyang Li
											Ventilations in infants	64.44		51.58
											Child resuscitation in general	72.19		63.21
											Compressions in children	75.1		64.71
											Ventilations in children	71.76		62.54
										Marks for self-efficacy and quality of the training sessions	Self-efficacy in infant BLS	75.71		71.37
											Self-efficacy in child BLS	77.62		73.88
											Theoretical education	82.29		79.72
											Quality of feedback	85.78		86.7
											Overall mark	8.08		8.09
										VAS scores of self-efficacy and nervousness for PBLS exam	Pediatric resuscitation in general	71.41		65.39
											Compressions	75.43		70.06
											Ventilations	68.8		62.69
											Nervousness	27.87		31.89
32	Peer coaching to teach faculty surgeons an advanced laparoscopic skill: A randomized controlled trial	(Palter et al., 2016)	Canada	Tertiary Education	clinical education	Controlled Experiments	9	9	Laparoscopic Skill	OSATS		18 [17-19]		11 [8.5-12.5]		Surgery	160(5): 1392-1399	10.1016/j.surg.2016.04.032	Zhuoyang Li	December 3,2024	Surgeons inexperienced in laparoscopic suturing were randomized to either conventional training or peer coaching. Both groups performed a pretest on a box trainer. The conventional training group then received a web link to a tutorial for teaching laparoscopic suturing and a box trainer for independent practice. In addition to the web link and the box trainer, the peer coaching group received 2 h…	Potential bias includes the lack of blinding for participants and the coach, which may introduce performance bias, and the small sample size with a high dropout rate, which could affect the statistical power and generalizability of the results.
33	Peer assessment to improve medical student's contributions to team-based projects: randomised controlled trial and qualitative follow-up	(Biesma et al., 2019)	Ireland	Tertiary Education	medical education	Controlled Experiments	98	99	Improve Medical Student’S Contributions To Team-Based Projects	Comprehensive Assessment Team Member Effectiveness (CATME)	Contributing to the team’s work	4.08	0.75	3.92	0.83	BMC medical education	19(1): 371	10.1186/s12909-019-1783-8	Zhuoyang Li	December 3,2024	A cluster randomised controlled trial (RCT) with qualitative follow up enrolled 37 teams (n = 223 students). Participating teams were randomised to intervention group (19 teams) or control group (18 teams). The validated Comprehensive Assessment Team Member Effectiveness (CATME) tool was used as the outcome measure, and was completed at baseline (week 2) and at the end of the project (week 10). T…	Potential bias includes the lack of anonymity in peer assessment, which may lead to leniency bias due to students' concerns about interpersonal relationships, and the cultural diversity of the sample potentially influencing the acceptance and implementation of peer assessment, limiting the generalizability of the results.
											Interacting with teammates	4.09	0.72	4.14	0.68
											Keeping the team on track	4.06	0.78	4.04	0.75
											Expecting quality	4.33	0.74	4.29	0.72
											Having relevant KSAs	4.01	0.86	4.12	0.71
34	Educators and students prefer traditional clinical education to a peer-assisted learning model, despite similar student performance outcomes: a randomised trial	(Sevenhuysen et al., 2014)	Australia	Tertiary Education	clinical education	Crossover trial	12	12	Physiotherapy Clinical Education	OSCE: blinded assessor		40	11	43	11	Journal of Physiotherapy	60(4): 209-216	10.1016/j.jphys.2014.09.004		December 3,2024	Twenty-four physiotherapy students in the third year of a 4-year undergraduate degree.Twenty-four physiotherapy students in the third year of a 4-year undergraduate degree.Participants each completed 5 weeks of clinical placement, utilising a peer-assisted learning model (a standardised series of learning activities undertaken by student pairs and educators to facilitate peer interaction using gu…	Potential bias includes the single-center setting and volunteer clinical educators, which may limit the generalizability of the results, and the inability to blind participants to the intervention, which might influence their satisfaction ratings and adherence to the peer-assisted learning model.
										OSCE: educator		46	12	46	10				Zhuoyang Li
										OSCE: student		44	9	44	10
35	Peer Assisted Learning: A New Teaching Approach in Undergraduate Medical Students	(Divya et al., 2021)	India	Tertiary Education	clinical education	Controlled Experiments	50	50	Academic Performance Of The Students	OSPE		12	2.9	9.8	3.5	JOURNAL OF CLINICAL AND DIAGNOSTIC RESEARCH	15(7): JC01-JC03	10.7860/JCDR/2021/48267.15081	Zhuoyang Li	December 5,2024	In this observational study, first year MBBS students were randomly divided into two groups- the regular module and PAL module. In regular module, the students were taught by the faculty. In PAL module, the students were taught by a previously trained final MBBS students. In PAL module, senior medical students were trained on the clinicalpractical topic to be taught. After training, the senior me…	Potential bias includes the single-center setting and volunteer clinical educators, which may limit the generalizability of the results, and the inability to blind participants to the intervention, which might influence their satisfaction ratings and adherence to the peer-assisted learning model.
36	Comparison between facilitator and peer assisted learning: an interventional study at Peshawar Medical College	(Usman et al., 2019)	Pakistan	Tertiary Education	medical education	Controlled Experiments	40	40	Small Group Discussion	MCQs		19.2	2.25	18.95	2.64	JPMA. The Journal of the Pakistan Medical Association	69(11): 1588-1590	10.5455/JPMA.286712.	Zhuoyang Li	December 5,2024	The interventional study was conducted from March to August 2016 at Peshawar Medical College, Peshawar, Pakistan, and comprised 2nd year medical students who were randomised into two groups; Group 1 was exposed to peer-assisted learning while Group 2 had facilitator-assisted learning. A validated multiple-choice questionnaire was used for data collection both before and after the intervention. Th…	Potential bias includes the single-center setting, which may affect the representativeness of the results and the credibility of the study design.
37	Basic suture techniques for medicine students: comparative results according to training by surgeons versus peers	(González et al., 2019)	Chile	Tertiary Education	clinical education	Controlled Experiments	23	23	Basic Suture Techniques	OSATS		27.9	2.1	26	5.2	Cirugia Y Cirujanos	87(6): 624-629	10.24875/CIRU.18000771	Zhuoyang Li	December 5,2024	In November and December 2017, a workshop on practical suturing was held for 46 medical students in Semester 8 at the University of Concepcion. They were randomly assigned to participants. Half were trained by subspecialist surgeons and the other half by medical students. Continuous and discontinuous sutures were evaluated on biological models using the OSATS scale. The study reported necessary d…	Potential bias includes the lack of a control group without any training and the single-institution setting, which may limit the generalizability of the conclusion that peer training is equivalent to surgeon-led training, and the small sample size might affect the precision of statistical inference.
38	Can We Use Peer-Assisted Learning to Teach Basic Surgical Skills?	(Ong et al., 2020)	Malaysia	Tertiary Education	clinical education	Controlled Experiments	17	18	Basic Surgical Skills	Direct Observation Of Procedural Skills (DOPS)	Students’ proficiency in wound closure using interrupted suturing technique and knot tying with an instrument	15.91	3.12	14.75	3.58	The Malaysian journal of medical sciences: MJMS	27(5): 101-107	10.21315/mjms2020.27.5.10	Zhuoyang Li	December 5,2024	This is a randomised single blinded controlled trial. Fourth-year students from the university's Surgical Society were asked to volunteer as peer tutors and those in 3rd-year were asked to undertake surgical skills training. A cohort of 35 students were selected and randomised to receive basic surgical skills training conducted either by faculty members or peers. The students' performance of basi…	Potential bias includes the small sample size (n=35) and single-blind design where assessors were blinded but participants and tutors were not, which might introduce performance bias, and the reliance on volunteer peer tutors and student participants, potentially affecting the generalizability of the results.
											Students’ proficiency in wound closure using continuous suturing technique and hands to tie knots	13.85	4.9	13.94	3.51
39	Teaching paediatric basic life support in medical schools using peer teaching or video demonstration: A prospective randomised trial	(Stephan et al., 2018)	Germany	Tertiary Education	clinical education	Controlled Experiments	44	44	Paediatric Basic Life Support	OSCE	at the end of class	19	0.4	17.3	0.5	Journal of Paediatrics and Child Health	54(9): 981-986	10.1111/jpc.13937	Zhuoyang Li	December 5,2024	Eighty-eight medical students were randomly assigned to a video PBLS lesson (n = 44) or a peer teaching group (n = 44). An objective structured clinical examination was performed immediately after the class and at the end of the semester. The study reported necessary descriptive summary statistics, such as the mean achievement scores and standard deviations of the two comparison groups.	Potential bias includes the lack of pre-test assessment of students' baseline skills, which may affect the accurate evaluation of the impact of different teaching methods, and the single-center setting with a small sample size, which may limit the generalizability of the results.
											at the end of semester	20.6	0.4	18.6	0.5
40	Basic echocardiography for undergraduate students: a comparison of different peer-teaching approaches	(Gradl-Dietsch et al., 2018)	Germany	Tertiary Education	clinical education	Controlled Experiments	21		Basic Echocardiography	MCQs; OSPE						European Journal of Trauma and Emergency Surgery: Official Publication of the European Trauma Society	44(1): 143-152	10.1007/s00068-017-0819-1	Zhuoyang Li	December 5,2024		Potential bias includes the single-center design and small sample size, which may limit the generalizability of the results, and the lack of long-term follow-up to assess the durability of skill retention, potentially affecting the evaluation of the sustained effectiveness of different teaching methods.
41	Peer tutoring in patient-centred interviewing skills: experience of a project for first-year students	(Nestel and Kidd, 2003)	Australia	Tertiary Education	clinical education	Controlled Experiments	20	19	Patient-Centred Interviewing Skills	MCQs		28.1	4.1	27.4	4.3	Medical Teacher	25(4): 398-403	10.1080/0142159031000136752	Zhuoyang Li	December 5,2024	After attending a preparatory workshop, third-year medical students co-facilitated their first-year colleagues in a session:Interviewing a Simulated Patient. First-year students completed written evaluations immediately after the session and two months later randomly selected students were assessed in patient-centred interviews. The study reported necessary descriptive summary statistics, such as…	Potential bias includes the lack of baseline assessment of students' interviewing skills before the intervention, making it difficult to accurately assess the true impact of peer tutoring, and the non-random allocation of students to groups (based on surname alphabetical order), which might introduce selection bias.
42	Optimizing resource utilization during proficiency-based training of suturing skills in medical students: a randomized controlled trial of faculty-led, peer tutor-led, and holography-augmented methods of teaching	(Lemke et al., 2020)	Canada	Tertiary Education	clinical education	Controlled Experiments	14	16	Suturing Skills	Number of simple interrupted sutures placed to achieve proficiency		85	58.6	80	47.2	Surgical Endoscopy	34(4): 1678-1687	10.1007/s00464-019-06944-2	Zhuoyang Li	December 5,2024	The study conducted a randomized controlled trial comparing faculty-led, peer tutor-led, and holography-augmented proficiency-based suturing training in pre-clerkship medical students. The study reported necessary descriptive summary statistics, such as the mean achievement scores and standard deviations of the two comparison groups.	Potential bias includes the volunteer recruitment of participants, which may introduce selection bias as motivated students might perform better, and the single-center setting with specific cost assumptions (e.g., HoloLens lifespan), which could limit generalizability to other institutions with different resource allocations or technological access.
										Number of full-length (75 cm) sutures used to achieve proficiency		10.3	7	9.3	5.3
										Time To Profciency (Minutes)		162.2	98.9	158.1	89.2
										Cost per participant to achieve targeted proficiency (CAD)		182.05	40.42	200.11	60.19
43	Can near-peer medical students effectively teach a new curriculum in physical examination?	(Blank et al., 2013)	Germany	Tertiary Education	clinical education	Controlled Experiments	25	28	Physical Examination	OSCE		0.77[0.73-0.80]		0.57[0.47-0.61]		BMC medical education	13: 165	10.1186/1472-6920-13-165	Zhuoyang Li	December 5,2024	Third year medical students registered for the mandatory curricular clinical examination course at the medical faculty of the Technische Universität München were invited to participate in a randomised trial with blinded outcome assessment. Students were randomised to the control group participating in the established curricular physical examination course or to the intervention group, which recei…	Potential bias includes the voluntary OSCE participation leading to selection bias (students in the intervention group might be more motivated) and the fact that the near-peer course was added to the traditional course rather than replacing it, limiting the ability to directly compare the two methods' effectiveness.
44	Student teachers can be as good as associate professors in teaching clinical skills	(Tolsgaard et al., 2007)	Denmark	Tertiary Education	clinical education	Pre-Post Designs	31	28	Clinical Skills	I.V., practical test		55.7	19	50	16.1	Medical Teacher	29(6): 553-557	10.1080/01421590701682550	Zhuoyang Li	December 5,2024	This is an experimental, randomized, controlled study comparing the teaching of student teachers and associate professors regarding participants' learning outcome and satisfaction with the teaching. Two skills are chosen for the experiment, i.v.-access and bladder catheterization. Learning outcome is assessed by a pre- and post testing of the participants' knowledge and skills. The study reported…	Potential bias includes the exclusion of one teacher's group due to protocol violation, which may affect the representativeness of the results, and the fact that student teachers were experienced and pre-selected, limiting the generalizability to less-trained peer tutors.
										I.V., written test		21.9	14.8	23.1	9.2					December 7,2024
										Catheter, practical test		65.5	12.9	35	23.3
										Catheter, written test		23.4	12.1	18.6	11.8
45	Are fourth-year medical students effective teachers of the physical examination to first-year medical students?	(Haist et al., 1997)	USA	Tertiary Education	clinical education	Controlled Experiments	50	50	Physical Examination	written examination		0.803		0.828		Journal of General Internal Medicine	12(3): 177-181	10.1007/s11606-006-5026-4	Zhuoyang Li	December 7,2024	Stratified randomization of the first-year students.All 100 first-year medical students in one medical school class were randomly assigned (controlling for gender) to either a faculty or a fourth-year student preceptor for the Physical Examination Module. The study reported necessary descriptive summary statistics, such as the mean achievement scores and standard deviations of the two comparison …	Potential bias includes the selection of high-achieving fourth-year students as preceptors (limiting generalizability to average students) and the single-institution setting, which may affect the broader applicability of the results.
										standardized patient practical examination		0.954		0.955
46	Evaluation of the role of near-peer teaching in critical appraisal skills learning: a randomized crossover trial	(Widyahening et al., 2019)	Indonesia	Tertiary Education	medical education	Controlled Experiments			Critical Appraisal Skills Learning	Attitudes on Evidence-based practice		2.83	0.79	2.62	0.73	International Journal of Medical Education	10: 9-15	10.5116/ijme.5c39.b55b	Zhuoyang Li	December 7,2024	In a randomized crossover trial, 241 students completing a Clinical Epidemiology and Evidence-based Medicine (CE-EBM) module in the Faculty of Medicine Universitas Indonesia (FMUI) were randomly assigned to intervention or control groups. During tutorial sessions, intervention group participants were assigned to near-peer tutors, who were newly graduated doctors, and those in the control groups w…	Potential bias includes the crossover design where all students received both interventions, potentially leading to carryover effects, and the fact that near-peer tutors were newly graduated doctors with recent course experience, which may not represent all peer teaching scenarios.
							161	65		Evidence-Based Practice Confidence Scale (EPIC)		74.82	8.49	74.04	8.65
47	Effectiveness Of Horizontal Peer-Assisted Learning In Physical Examination Performance	(Shah et al., 2017)	Pakistan	Tertiary Education	clinical education	Controlled Experiments	60	60	Physical Examination	OSCE		85.27	5.6	69.98	5.6	Journal of Ayub Medical College, Abbottabad: JAMC	29(4): 559-565		Zhuoyang Li	December 7,2024	This is a randomized controlled study (Solomon four group design) carried out at a medical school. A total of 120 undergraduate year 5 students were randomized into two groups to undergo training in four areas of physical examination. Stratified random sampling technique was used. Group 1 was trained by EAL while Group 2 by PAL. Half students from both groups were given a pre-test to assess the t…	Potential bias includes the self-selection of peer tutors by students, which may introduce selection bias affecting the objectivity of teaching effectiveness, and the single-institution setting, which may limit the generalizability of the results.
48	Peer teaching and computer-assisted learning: An effective combination for surgical skill training?	(Rogers et al., 2000)	USA	Tertiary Education	clinical education	Controlled Experiments	40	37	Surgical Skill Training	performance scores		15.1	6.2	16.9	6.2	The Journal of Surgical Research	92(1): 53-55	10.1006/jsre.2000.5844	Zhuoyang Li	December 7,2024	The study designed a prospective, randomized study comparing novice learners who were allowed to work in pairs with those who worked independently in a specially equipped computer-assisted learning classroom. Both pretest and posttest assessments were performed by videotaping this skill. Three experts then evaluated the videotapes, in a blinded fashion. Three different outcomes were assessed. The…	Potential bias includes the lack of expert supervision during peer teaching, which may lead to inadequate skill correction, and the use of a single basic surgical skill (knot tying) limiting the generalizability to other complex surgical skills.
49	Medical students can teach communication skills - a mixed methods study of cross-year peer tutoring	(Nomura et al., 2017)	Japan	Tertiary Education	clinical education	Controlled Experiments	58	58	Communication Skills	OSCE		91.4		91.2		BMC medical education	17(1): 103	10.1186/s12909-017-0939-7	Zhuoyang Li	December 7,2024	The study conducted a convergent mixed methods study including a randomized controlled non-inferiority trial. For the CYPT group, teaching was led by six student tutors from year 5. In the FLT group, students were taught by six physicians.	Potential bias includes the voluntary participation of tutors, which may introduce self-selection bias, and the short duration of tutor training (only one hour), which might affect the quality of teaching, limiting the reliability of the results.
50	Student tutors for hands-on training in focused emergency echocardiography--a randomized controlled trial	(Kühl et al., 2012)	Germany	Tertiary Education	clinical education	Pre-Post Designs	15	15	Focused Emergency Echocardiography	OSCE		13.9	2.7	17.1	3	BMC medical education	12: 101	10.1186/1472-6920-12-101	Zhuoyang Li	December 7,2024	A total of 30 volunteer 4th and 5th year students were randomly assigned to a twelve-hour basic echocardiography course comprising a lecture followed by a hands-on training in small groups taught either by an expert cardiographer (EC) or by a student tutor (ST). Using a pre-post-design, the students were evaluated by an OSCE. The students had to generate two still frames with the apical five-cham…	Potential bias includes the small sample size and single-center design, which may limit the generalizability of the results, and the fact that student tutors had prior intensive training, potentially overestimating their typical teaching capability in real-world settings without such training.
51	Student-led tutorials in problem-based learning: educational outcomes and students' perceptions	(Kassab et al., 2005)	Kingdom of Bahrain	Tertiary Education	medical education	Controlled Experiments	44	47	Problem-Based Learning	Evaluation of tutoring skills	stimulating elaboration	4.37	0.84	4.19	1.03	Medical Teacher	27(6): 521-526	10.1080/01421590500156186	Zhuoyang Li	December 7,2024	Ninety-one third-year medical students were divided into ten tutorial groups. The groups were randomly allocated into student-led tutorials (SLT) (five groups, n = 44 students) and faculty-led tutorials (FLT) (five groups, n = 47 students). Outcome measurements included assessment of students' performance in tutorials individually and as a group, end-unit examinations scores, assessment of tutori…	Potential bias includes the self-selection of student tutors and the lack of blinding of participants to the intervention, which may introduce performance bias, and the fact that the study was conducted in a single medical school with a specific PBL curriculum, limiting generalizability to other educational settings.
											directing the learning process	4.47	0.65	4.24	0.79
											stimulating integration	4.48	0.7	4.27	0.69
											stimulating interaction	4.44	0.82	4.2	0.6
											providing feedback	4.55	0.81	4.06	0.95
										Evaluation of group function in tutorials	tutorial atmosphere	3.48	0.55	3.26	0.87
											group performance	3.42	0.73	3.37	0.7
											listening and sharing information	3.28	0.66	3.18	0.79
											decision making	3.8	0.57	3.5	0.95
											reaction to leadership	3.61	0.66	3.39	0.82
										Tutor evaluation of student performance in tutorials		87.9	1.2	79.2	2.4
										Student achievement in examinations	combined written examination scores	69.27	1.26	67.46	1.56
											OSPE mean examination scores	77.19	1.4	75.17	1.74
52	Evaluation of the peer teaching program at the University Children´s Hospital Essen - a single center experience	(Büscher et al., 2013)	Germany	Tertiary Education	clinical education	Pre-Post Designs	63	60	Paediatric Examination Techniques	MCQs		21.7	4.1	22.6	3.6	GMS Zeitschrift fur medizinische Ausbildung	30(2): Doc25	10.3205/zma000868	Zhuoyang Li	December 7,2024	123 students were randomly assigned to a group with either a senior lecturer or a student peer teacher. Following one-hour teaching-sessions in small groups students had to demonstrate the learned skills in a 10 minute modified OSCE. The study reported necessary descriptive summary statistics, such as the mean achievement scores and standard deviations of the two comparison groups.	Potential bias includes the single-center design and non-validated OSCE checklist, which may affect the generalizability and reliability of the results, and the fact that tutors were highly selected and trained, potentially overestimating the effectiveness of regular peer teaching without such intensive preparation.
										OSCE		7.44	2.15	7.97	1.87
53	Clinical skills education: outcomes of relationships between junior medical students, senior peers and simulated patients	(Hudson and Tonkin, 2008)	Australia	Tertiary Education	clinical education	Controlled Experiments	64	67	Clinical Skills Education	OSCE		64.6	8.9	65.3	9.5	Medical Education	42(9): 901-908	10.1111/j.1365-2923.2008.03107.x	Zhuoyang Li	December 8,2024	Year 2 students were randomly allocated to one of two groups for skills training. Group 1 (n = 64) were tutored by volunteer Year 6 students, and Group 2 (n = 67) by paid doctors. The results of both groups in a clinical skills examination were compared. The study reported necessary descriptive summary statistics, such as the mean achievement scores and standard deviations of the two comparison g…	Potential bias includes the use of volunteer senior students as tutors, which may introduce selection bias (volunteers might be more motivated or skilled), and the limited number of OSCE stations affecting the reliability of objective assessments.
54	Effects of peer-assisted training during the neurology clerkship: a randomized controlled study	(Heckmann et al., 2008)	Germany	Tertiary Education	clinical education	Controlled Experiments	66	56	Neurological Practical Training	MCQs		69.5	10.2	66.7	11.4	European Journal of Neurology	15(12): 1365-1370	10.1111/j.1468-1331.2008.02317.x		December 8,2024	Students (n = 122) were randomized to get clinical skills training from either student (peer) instructors (experimental group) or from experienced clinical staff (control group). The remaining schedule during the clerkship did not differ between both groups. Primary endpoint was students' practical skills and knowledge tested at the end of the course by a written test and objective structured cli…	Potential bias includes the lack of individual randomization and double-blinding, which may introduce confounding due to group-level differences, and the short duration of the clerkship (1 week), potentially limiting the depth of skill acquisition assessed.
										OSCE		93.7	6.3	92	5.1				Zhuoyang Li	December 8,2024
55	Peer-assisted versus faculty staff-led skills laboratory training: a randomised controlled trial	(Weyrich et al., 2009)	Germany	Tertiary Education	clinical education	Controlled Experiments	31	30	Skills Laboratory Training	OSCE		58.12	1	33.27	1.2	Medical Education	43(2): 113-120	10.1111/j.1365-2923.2008.03252.x	Zhuoyang Li	December 8,2024	Volunteer Year 3 medical students were randomly assigned to one of three groups. Two of these received regular skills training from either cross-year peer tutors or experienced faculty staff. Following training, both groups were assessed using an objective structured clinical examination (OSCE) (three stations assessing various injection techniques) which was video-recorded. Two independent video…	Potential bias includes the use of self-selected volunteer participants, which may affect the representativeness of the sample, and the fact that the study focused only on injection techniques, limiting the generalizability to other clinical skills.
56	Peer teaching: a randomised controlled trial using student-teachers to teach musculoskeletal ultrasound	(Knobe et al., 2010)	Germany	Tertiary Education	clinical education	Controlled Experiments	75	76	Musculoskeletal Ultrasound	MCQs		6.5	1.3	6.5	2.1	Medical Education	44(2): 148-155	10.1111/j.1365-2923.2009.03557.x	Zhuoyang Li	December 8,2024	Students in Years 3 and 4 of medical school were randomly assigned to two groups. In the PAL group (PG), teaching was delivered by a group of nine STs from Years 3 and 4, who undertook a 30-minute general training and 1 week of self-teaching. In the staff-led group (SG), students were taught by a group of three ultrasound-experienced doctors. Exposure took place in two separate lessons (each of 1…	Potential bias includes the limited training duration for student-teachers (only 30 minutes of general training plus self-teaching), which may affect the reliability of teaching quality, and the subjective evaluation of tutor competence by students, which could introduce assessment bias.
										OSCE		17.4	5.6	19.1	5.6
57	Knowledge transfer of spinal manipulation skills by student-teachers: a randomised controlled trial	(Knobe et al., 2012)	Germany	Tertiary Education	clinical education	Controlled Experiments	145	147	Complex Manipulative Motor Skills	Theory (MCQ, 20 questions,10 points)	Female	5.8	1.8	5.9	1.9	European Spine Journal: Official Publication of the European Spine Society, the European Spinal Deformity Society, and the European Section of the Cervical Spine Research Society	21(5): 992-998	10.1007/s00586-011-2140-8	Zhuoyang Li	December 8,2024	In 2007-2010, 292 students in their 3rd and 4th years of medical school were randomly assigned to two groups [Staff group (SG), PAL group (PG)] led by either staff tutors or student-teachers (ST). The students were taught bimanual practical and diagnostic skills (course education module of eight separate lessons) as well as a general introduction to the theory of spinal manipulative therapy. The …	Potential bias includes the lack of pre-training assessment of students' baseline skills, which may affect the accuracy of evaluating the effectiveness of peer teaching, and the fact that student-teachers had no formal pedagogical training, potentially influencing the quality of teaching delivery.
											Male	5.6	1.8	5.9	1.9
										OSCE performance mark	Female	3.6	0.9	3.2	0.9
											Male	3.6	1	3.1	0.9
										Diagnostic OSCE score	Female	3.7	1.1	4.4	1.3
											Male	3.4	1.8	4	1.5
58	Peer-assisted Learning in Cardiopulmonary Resuscitation: The Jigsaw Model	(Charlier et al., 2016)	Belgium	Tertiary Education	clinical education	Controlled Experiments	97	40	Cardiopulmonary Resuscitation	DOPS						The Journal of Emergency Medicine	50(1): 67-73	10.1016/j.jemermed.2015.04.002	Zhuoyang Li	December 8,2024	One hundred thirty-seven master students were randomized into a jigsaw and a control group. In the jigsaw group, subjects were randomly split into a chest compression group (CC) and a ventilation group (VEN). After each group had learned the respective skill by an expert instructor, all students were randomized into pairs and taught their partner the acquired skill. In the control group, both ski…	Potential bias includes the use of a specific peer teaching model (jigsaw method) which may not be generalizable to other PAL approaches, and the short follow-up period (2 weeks post-intervention), which limits assessment of long-term skill retention.
59	Peer assisted learning: teaching dental skills and enhancing graduate attributes	(Cameron et al., 2015)	Glasgow	Tertiary Education	clinical education	Controlled Experiments	46	46	Dental Clinical Skills	OSCE：hand piece skills		7.91		7.48		British Dental Journal	219(6): 267-272	10.1038/sj.bdj.2015.722	Zhuoyang Li	December 8,2024	A cluster randomised controlled trial compared opinions of Bachelor of Dental Surgery (BDS) students from peer-led groups versus staff-led groups in a clinical (impression taking) and a pre-clinical (handpiece skills) task. BDS5 (peer tutors) in their final year delivered teaching to BDS1 (tutees) for each task. Quantitative data from tutees and the peer tutors was gathered from questionnaires, a…	Potential bias includes the lack of blinding of participants to the teaching method, which may introduce subjective assessment bias, and the limited follow-up duration (only four months for OSCE), which may not fully reflect long-term skill retention.
										OSCE：impression taking		7.46		6.83
60	Peer video review and feedback improve performance in basic surgical skills	(Vaughn et al., 2016)	USA	Tertiary Education	clinical education	Controlled Experiments	12	12	Basic Surgical Skills	Global Rating Score						American Journal of Surgery	211(2): 355-360	10.1016/j.amjsurg.2015.08.034	Zhuoyang Li	December 8,2024	Twenty-four surgical interns completed a 12-week skills curriculum with home-video assignments focused on knot tying and suturing. Interns were randomized into 2 groups: PF or faculty feedback (FF). Peers and faculty provided feedback on home videos with checklists, global rating, and comments. Learners' skills were assessed at baseline, during, and at the conclusion of the curriculum.	Potential bias includes the small sample size (only 24 interns), which may limit the statistical power and generalizability of the results, and the fact that the peer feedback group and faculty feedback group were not fully blinded, potentially introducing observer bias.
61	Peer-assisted learning in a student-run free clinic project increases clinical competence	(Seifert et al., 2016)	Germany	Tertiary Education	clinical education	Controlled Experiments	25	25	Student-Run Free Clinic Project	Theoretical test		2[1-2]		4[2-4]		Medical Teacher	38(5): 515-522	10.3109/0142159X.2015.1105940	Zhuoyang Li	December 8,2024	The study conducted a randomized, controlled, prospective study involving 50 participants. Students were either tested before or after receiving PAL. Knowledge and skill level were measured by theoretical and practical tests. In addition, curricular Objective Structured Clinical Examination (OSCE) results were compared between the groups.	Potential bias includes the small sample size (only 50 participants) and gender imbalance between groups, which may affect the generalizability of the results, as well as the possibility that the study group's higher motivation due to elective course grading influencing the outcomes.
										Practical test		2[1-3]		3[2-5]
										OSCE		2[1-4]		3[1-5]					Zhuoyang Li
62	Peripheral venous catheter insertion simulation training: A randomized controlled trial comparing performance after instructor-led teaching versus peer-assisted learning	(Pelloux et al., 2017)	France	Tertiary Education	clinical education	Controlled Experiments	32	41	Peripheral Venous Catheter Insertion Simulation Training	performance score		13/20 [11–15]		12/20 [8–15]		Anaesthesia, Critical Care & Pain Medicine	36(6): 397-402	10.1016/j.accpm.2016.11.007		December 8,2024	The conducted a randomized, controlled, prospective study involving 50 participants. Students were either tested before or after receiving PAL. Knowledge and skill level were measured by theoretical and practical tests. In addition, curricular Objective Structured Clinical Examination (OSCE) results were compared between the groups.	Potential bias includes the lack of a pre-test assessment to confirm baseline skill equivalence between groups and the voluntary attendance at the post-training assessment session, which may introduce selection bias affecting the representativeness of the results.
										Student Self-Evaluated Confidence Levels		7.0/10 [5.0–8.0]		7.6/10 [7.0–8.0]
63	Team-based learning for teaching musculoskeletal ultrasound skills: a prospective randomised trial	(Cremerius et al., 2021)	Germany	Tertiary Education	clinical education	Controlled Experiments	34	33	Musculoskeletal Ultrasound Skills	MCQs		6.5	2.1	7.2	2.2	European Journal of Trauma and Emergency Surgery: Official Publication of the European Trauma Society	47(4): 1189-1199	10.1007/s00068-019-01298-9	Zhuoyang Li	December 9,2024	In this prospective randomised trial, we randomly assigned 88 students to 3 groups: team-based learning (n = 19), peer-assisted learning (n = 36) and conventional teaching (n = 33). Pre-existing knowledge was assessed using a multiple-choice (MC) exam. Student performance after completing the course was measured using an Objective Structured Clinical Examination (OSCE) and a second MC exam. Stude…	Potential bias includes the lack of a pre-test assessment to confirm baseline skill equivalence between groups and the voluntary attendance at the post-training assessment, which may introduce selection bias affecting the representativeness of the results.
							36	33		OSCE		7.4	2.7	7.1	2.3
64	Evaluating the effectiveness of a structured, simulator-assisted, peer-led training on cardiovascular physical examination in third-year medical students: a prospective, randomized, controlled trial	(Kronschnabl et al., 2021)	Germany	Tertiary Education	clinical education	Controlled Experiments	46	43	Cardiovascular Physical Examination	A Standardized Checklist		17.03	3.01	11.82	4.04	GMS journal for medical education	38(6): Doc108	10.3205/zma001504	Zhuoyang Li	December 9,2024	Participants were third-year medical students at Leipzig University Faculty of Medicine. Students were randomly assigned to an intervention group (IG) and a control group (CG). In addition to standard curricular training, IG received a peer-led, simulator-based training in cardiac PE. Participant performance in cardiac PE was assessed using a standardized checklist with a maximum of 25 points. Pr…	Potential bias includes the lack of a pre-test to assess baseline skills and the fact that the intervention group received additional training time compared to the control group, which may confound the results regarding the effectiveness of peer-led training alone.
65	Peer-assisted versus expert-assisted learning in virtual chest x-ray interpretation: A randomized controlled trial	(Alsulmi et al., 2022)	Kingdom of Saudi Arabia	Tertiary Education	clinical education	Controlled Experiments	83	83	Virtual Chest X-Ray Interpretation	MCQs		6.76	2.593	6.59	2.544	Saudi Medical Journal	43(2): 202-207	10.15537/smj.2022.43.2.20210535	Zhuoyang Li	December 9,2024	In this randomized controlled trial, second-year medical students who met the inclusion criteria were randomly assigned to the PAL and EAL groups. The study was carried out from December 2020 to February 2021 at Umm Al-Qura University, Makkah, Saudi Arabia. The primary endpoint was the difference in the students' scores, which were determined by an independent reviewer. The study reported necessa…	Potential bias includes the lack of a pre-test to assess baseline knowledge of chest X-ray interpretation, which may affect the accuracy of evaluating the relative effectiveness of peer-assisted learning and expert-assisted learning, and the open-label design that could introduce subjective bias from participants and tutors.
66	An observation of the peer-assisted learning (PAL) method in the clinical teaching of vertigo/dizziness-related diseases for standardized residency training (SRT) students in China: a randomized, controlled, multicenter study	(Xu et al., 2021)	China	Tertiary Education	clinical education	Controlled Experiments	99	99	The Clinical Teaching Of Vertigo/Dizziness-Related Diseases	theoretical knowledge		70.62	6.03	59.62	6.78	BMC medical education	21(1): 532	10.1186/s12909-021-02969-1	Zhuoyang Li	December 9,2024	This is a randomized, controlled, multicenter study. A total of 228 residents were invited to participate in this study, of which 198 completed the program. The students were randomized into two groups, and VD-related diseases were taught using lecture-based learning (control group) or peer-assisted learning (PAL). An examination paper and a rating scale were used to evaluate students' performanc…	Potential bias includes the non-random selection of student tutors (voluntary or elected by peers rather than random assignment), which may introduce selection bias affecting the representativeness of the PAL group's teaching quality, and the lack of a blinded assessment of student performance, potentially influencing the objectivity of outcome evaluation.
										clinical skills		74.3	5.25	62.35	6.53
67	Explore the application of "1+1+1" peer teaching model in the clinical practice of international students in the department of obstetrics and gynecology.	(Yang et al., 2018)	China	Tertiary Education	clinical education	Controlled Experiments	26	26	International Student Clinical Practice In Obstetrics And Gynecology	Written Test		86.5	5.67	78.2	6.63	China Medical ducation Technology	32(1): 85-88	10.13566/j.cnki.cmet.cn61-1317/g4.201801022	Zhuoyang Li	December 9,2024	The study enrolled 52 international students who studied in our department between February 2016 and February 2017 and divided the min to 12 groups with 4~6 students in each group. Then each group was randomly divided into study group and control group.The study group was taught by " 1+1+1" peer teaching model.The control group received the original teachin gprogram. Every 26 students were in the…	Potential bias includes the lack of random assignment of tutors to groups and the absence of a blinded assessment process, which may introduce selection bias and subjective evaluation effects, affecting the objectivity of the comparison between the "1+1+1" peer teaching model and the traditional teaching method.
										Skill Examination		92.6	3.21	75.8	4.85
68	Zheqi F. Application of CBL combined with PAL in the standardized training of residents in critical care medicine.	(Luo., 2022)	China	Tertiary Education	clinical education	Controlled Experiments	43	43	Standardized Training For Intensive Care Medicine Residents	Written Test		79.56	5.53	77.12	5.14	Xinjiang Medical Journal	52(6): 733-735		Zhuoyang Li	December 9,2024	The subjects were randomly divided into the traditional teaching group (control group) and the CBL combined PAL group (observation group), with 43 students in each group. The primary outcome is the student's written test and skill examination results. The study reported necessary descriptive summary statistics, such as the mean achievement scores and standard deviations of the two comparison grou…	Potential bias includes the small sample size and the lack of blinding for participants and instructors, which may affect the generalizability of the results and introduce subjective assessment bias.
										Skill Examination		85.63	4.97	83.17	5.13
69	Explore the application of CBL combined with peer assisted teaching method in cardiovascular teaching module of basic medical experiment.	(Yin et al, 2019)	China	Tertiary Education	clinical education	Controlled Experiments	36	36	Basic Medical Experimental Cardiovascular Teaching	Written Test		85.27	9.17	74.31	10.42	Chinese Heart Journal	31(4): 492-495	10. 12125 / j. chj. 201712046	Zhuoyang Li	December 10,2024	72 clinical medical undergraduate students were included in the study and they were randomly divided into an experimental group ( n = 36) and a control group ( n = 36) . In the experimental group,students adopted the teaching mode of CBL combined with PAL,while in the control group,students adopted the traditional experimental teaching method. When the course was completed,the effects of teaching…	Potential bias includes the lack of a separate control group for CBL and PAL alone, making it impossible to determine the independent effect of each teaching method, and the small sample size , which may limit the generalizability of the results.
70	Practice of PAL combined with DOPS in the cultivation of critical thinking ability of neurosurgical residents.	(Wen, 2021)	China	Tertiary Education	clinical education	Controlled Experiments	32	32	Cultivation Of Critical Thinking Skills	Min-Cex		43	7.86	38.97	5.87	Zhejiang Medical Education	20(5): 28-30, 23		Zhuoyang Li	December 10,2024	A total of 64 resident students who rotated in the Neurosurgery Department of the First Affiliated Hospital of China Medical University were randomly divided into an experimental group (32 patients) and a control group (32 patients) according to the random number table method. The experimental and control groups were taught by the same teachers. Patients in both the experimental group and the con…	Potential bias includes the small sample size and the lack of blinding for the assessors, which may affect the objectivity of the evaluation results and limit the generalizability of the conclusions.
										Critical Thinking Disposition Inventory-Chinese Version (CTDI-CV)		288.59	22.86	268.38	21.14
71	Application of PAL Combined With CBL Teaching Method in Clinical Practice of Neurology.	(Tan et al., 2017)	China	Tertiary Education	clinical education	Controlled Experiments	77	77	Clinical Practice In Neurology	MCQs		81.42	11.45	73.51	15.4	China Continuing Medical Education	9(8): 16-18	10.3969/j.issn.1674-9308.2017.08.008	Zhuoyang Li	December 10,2024	From March 2016 to January 2017, 154 clinical medical undergraduate trainees were randomly divided into two groups (trial group and control group). The teaching methods of combining PAL and CBL were applied in the trial group, while the control group was taught with conventional method. 2 weeks later, the differences of teaching results were performed between the two groups. The study reported ne…	Potential bias includes the lack of a separate control group for PAL and CBL alone, making it impossible to determine the independent effects of each teaching method, and the short internship period (only 2 weeks), which may not fully reflect the long-term impact of the teaching model.
										Skill Examination		78.47	11.88	73.48	14.37
72	Application of PAL in clinical skills teaching in pediatric probation. China Higher Medical Education.	(Zhang et al., 2021)	China	Tertiary Education	clinical education	Controlled Experiments	73	73	Clinical Skills Teaching Of Trainee Doctors	Skill Examination		18.1(16.9-19.7)		18.0(16.7-19.6)		China Higher Medical Education	6: 73-74	10.3969/j.issn.1002-1701.2021.06.037	Zhuoyang Li	December 10,2024	The experimental group (n=73) adopted PAL method, while the control group (n=73) adopted traditional teaching method. The teaching effects of the two groups were compared. The study reported necessary descriptive summary statistics, such as the mean achievement scores and standard deviations of the two comparison groups.	Potential bias includes the non-random assignment of groups (divided by batch and group order instead of strict randomization) and the potential subjectivity in selecting group leaders based on academic performance, which may introduce selection bias affecting the comparability of groups.
73	Explore the application of PBL combined with PAL teaching model in the teaching of otolaryngology for international students.	(Tian et al., 2021)	China	Tertiary Education	clinical education	Controlled Experiments	50	49	Otolaryngology Teaching For International Students	73		46.84	3.24	45.12	3.37	Health Vocational Education	39(3): 62-64		Zhuoyang Li	December 12,2024	A total of 99 undergraduate students of clinical medicine in China Medical University were randomly divided into experimental group (50 students) and control group (49 students). The control group adopted PBL teaching mode, and the experimental group combined with PAL teaching mode. After the end of teaching, the learning effect is evaluated through the stage examination. The study reported neces…	Potential bias includes the lack of blinding for participants and instructors, which may introduce subjective bias in teaching and assessment, and the short study duration that might not fully reflect the long-term impact of the combined teaching model.
										Skill Examination		27.7	3.3	25.67	2.96
										Likert Scale	Develop teamwork skills	4.4	0.57	3.92	0.69
											Cultivate clinical thinking ability	4.1	0.69	3.65	0.63
											Develop communication skills	4.29	0.65	3.78	0.78
											Increase interest in learning	4.21	0.68	3.76	0.76
											Improve the mastery of curriculum knowledge	4.06	0.7	3.37	0.53
											Get support and help from peers	4.19	0.76	3.59	0.61
74	Explore the application of multi-source feedback assessment combined with PAL teaching method in the teaching of infectious disease department.	(Zhang et al., 2021)	China	Tertiary Education	clinical education	Controlled Experiments	30	30	Infectious Disease Teaching	360°Checklist	Self-assessment	87.21	5.19	77.85	5.92		8: 128-129	10. 3969 / j. issn. 1002-1701. 2021. 08. 065	Zhuoyang Li	December 12,2024	The selected 60 practical nursing students were randomly divided into two groups with 30 students in each group, and the traditional teaching method (control group) and multiple feedback assessment combined with PAL teaching method (experimental group) were applied respectively. After 1 month of teaching, the clinical practice effect was evaluated, and the evaluation data were statistically proce…	Potential bias includes the lack of blinding in the multi-source feedback assessment, which may introduce subjective biases from evaluators (such as physicians, patients/family members, and instructors), and the fact that all participants were female, which may limit the generalizability of the results to male learners.
											Patient/family evaluation	87.51	6.05	77.39	6.95	China Higher Medical Education
											Physician evaluation	85.38	4.45	74.27	5.97
75	Application of partner assisted learning in neurosurgery teaching. Health Vocational Education.	(Song et al., 2021)	China	Tertiary Education	clinical education	Controlled Experiments	30	30	Neurosurgery Teaching	MCQs		49.33	5.1	46.17	3.76	Health Vocational Education	39(9): 58-60		Zhuoyang Li	December 12,2024	Sixty undergraduates majoring in clinical medicine in China Medical University in 2016 were randomly divided into experimental group and control group, with 30 in each group. Both the experimental group and the control group received 18 hours of neurosurgery teaching. PAL was performed in the experimental group after class. After class, questionnaire survey and stage examination were used to eval…	Potential bias includes the small sample size and the lack of long-term follow-up to assess the sustainability of the teaching effect, which may affect the generalizability and long-term validity of the results.
										Skill Examination		24.27	3.35	21.3	3.45
										Likert Scale	Develop teamwork skills	4.17	0.75	3.77	0.63
											Cultivate critical thinking ability	3.8	0.71	3.43	0.63
											Develop communication skills	4.33	0.71	3.93	0.78
											Get support and help from peers	1	0.71	3.67	0.66
76	Application of peer assistance combined with CBL teaching method in standardized training of residents in emergency medicine.	(Liu et al., 2020)	China	Tertiary Education	clinical education	Controlled Experiments	48	48	Standardized Training Of Emergency Medicine	MCQs		83.46	4.91	78.18	6.77	Medical Research and Education	37(4): 68-73	10.3969 / j.issn.1674-490X.2020.04.012	Zhuoyang Li	December 12,2024	A total of 96 residents in the Emergency Department of Tacheng Hospital of China Medical University were randomly and equally distributed to two groups. The observation group ( n = 48) was trained with the peer assistance combined with CBL teaching method,and the control group ( n = 48) was trained with the traditional method. After the training,the theoretical test scores and basic clinical skil…	Potential bias includes the lack of blinding in the teaching process and assessment, which may lead to subjective judgments from instructors and trainees, and the study being conducted in a single center, which may limit the generalizability of the results.
										Skill Examination		90.16	5.28	82.17	4.48
77	Application of Cooperative Learning Based on Peer Coaching in Basic Nursing Science. Medical Education Research and Practice.	(Meng et al., 2019)	China	Tertiary Education	clinical education	Controlled Experiments	55	54	Basic Nursing Teaching	MCQs		74.77	6.77	74.44	9.81	Medical Education Research and Practice	27(1): 118-121	10.13555/j.cnki.c.m.e.2019.01.031	Zhuoyang Li	December 12,2024	From September 2016 to September 2017, two classes of 2015 undergraduate nursing students were selected by cluster sampling and randomly divided into two groups (control group and experimental group). The cooperative learning based on peer coaching was used in the experimental group, while cooperative learning was used in the control group. The study reported necessary descriptive summary statist…	Potential bias includes the use of cluster sampling which may affect the representativeness of the sample, and the lack of blinding in the teaching process which might introduce subjective evaluation bias.
										Skill Examination		84.71	6.01	80.42	9.86
78	Application of peer-assisted learning based on learning pyramid theory in clinical practice teaching of neurology.	(Ke et al., 2022)	China	Tertiary Education	clinical education	Controlled Experiments	34	42	Clinical Internship In Neurology	MCQs		45.4	3.9	41.8	5.1	Zhejiang Medical Education	21(3): 160-163, 178	10.20019/j.cnki.1672-0024.2022.03.160.05	Zhuoyang Li	December 13,2024	From July to December 2021,76 clinical medical undergraduate trainees were selected as the research subjects. They w ere randomly divided into the experimental group and the control group according to random number table method. The experimental group had 42 students using peer-assisted learning (PAL) teaching methods,w hile the control group had 34 students using traditional teaching methods. Tw…	Potential bias includes the non-random assignment of students by rotation batches rather than individual randomization, which may introduce selection bias, and the short internship duration that might not fully reflect the long-term impact of the teaching method.
										Skill Examination		46.4	1.4	44.9	1.6
79	Explore the application of peer assisted instruction (PAL) in the teaching of obstetric physical examination. Science and Education Guide.	(Li et al., 2020)	China	Tertiary Education	clinical education	Controlled Experiments	92	65	Teaching Of Obstetric Physical Examination	OSCE		84.272	11.357	72.884	14.422	Science and Education Guide	4: 498-501	10.26914/c.cnkihy.2020.071402	Zhuoyang Li	December 12,2024	A total of 157 3-year students of clinical medicine who joined clinical practice in obstetric ward from September 2018 to June 2015 were divided into experimental group and contra-imaging group. The experimental group adopted PAL method, and the experimental group adopted the conventional practice teaching method. After 2 weeks, the comprehensive scores were evaluated respectively, and the differ…	Potential bias includes the lack of detail on randomization methods in group allocation and the subjective nature of questionnaire evaluations, which may affect the objectivity and reliability of the results.
80	Analyze the application effect of peer assistance model in surgical teaching of clinical medicine.	(Zhao et al., 2019)	China	Tertiary Education	clinical education	Controlled Experiments	20	20	Cultivation Of Surgical Clinical Thinking Ability	MCQs		44.5	7.1	26.7	7.7	China Health Industry	16(13): 127-128	10.16659/j.cnki.1672-5654.2019.13.127		December 12,2024	Forty clinical students from Qiqihar Medical College in 2015 were selected as the study objects. According to the randomized control method, the experimental group was divided into 20 people, and the peer teaching mode was given. The control group of 20 people were given the traditional teaching mode. Teachers with rich teaching and clinical experience were selected to evaluate students' comprehe…	Potential bias includes the small sample size (only 40 participants in total) and the lack of detail on the randomization process, which may affect the representativeness and reliability of the results.
										Skill Examination		43.2	5	25.1	5.2
81	Observe the effect of peer assistance model on the training of surgical clinical thinking ability and teaching satisfaction of clinical medicine students.	(Zhao et al., 2019)	China	Tertiary Education	clinical education	Controlled Experiments	20	20	Practical Teaching Of Surgery	CTDI-CV		357.26	10.98	280.89	10.97	China Health Industry	16(12): 116-117	10.16659/j.cnki.1672-5654.2019.12.116	Zhuoyang Li	December 12,2024	Forty clinical students from Qiqihar Medical College in 2015 were selected as the study subjects and randomly divided into an experimental group of 20 to provide PAL mode. The control group of 20 people were given the traditional teaching mode. The CTDI-CV of the medical students was evaluated by the teachers. The study reported necessary descriptive summary statistics, such as the mean achieveme…	Potential bias includes the small sample size (only 40 participants in total) and the lack of information on the blinding of assessors, which may compromise the objectivity of the evaluation of critical thinking ability.
82	Explore the application of peer-assisted learning combined with microteaching in the training of first aid skills among nursing undergraduates.	(Yu et al., 2016)	China	Tertiary Education	clinical education	Controlled Experiments	20	20	Emergency Skills Training	Skill Examination	Cardiopulmonary resuscitation	97.2	3.1	83.15	4.15	Advanced Nursing Education Journal	31(11): 1027-1029	10.16821/j.cnki.hsjx.2016.11.027	Zhuoyang Li	December 4,2024	Forty nursing students were selected as the study objects and randomly divided into observation group and control group. The training content of the two groups was emergency skills training. The control group adopted the traditional teaching method, the observation group adopted the PAL method, and the scores compared between the two groups. The study reported necessary descriptive summary statis…	Potential bias includes the small sample size (only 40 participants in total) and the fact that the study was conducted in a single institution, which may limit the generalizability of the results.
											Electric defibrillation	96.85	2.99	83.45	4.46
											Self inflating bag	95.95	2.56	83.8	4.22
83	The Promotion Effect of Peer- assisted Learning on the Basic Skills and Aseptic Technique Teaching of Surgery. Medical Education Research and Practice.	(Gao et al., 2019)	China	Tertiary Education	clinical education	Controlled Experiments	50	52	Teaching Of Basic Operations And Aseptic Techniques In Surgery	Skill Examination		85.3	6.88	82.3	5.66	Medical Education Research and Practice	27(4): 697-700	10.13555/j.cnki.c.m.e.2019.04.041	Zhuoyang Li	December 4,2024	The practical teaching of General Theory of Surgery was used as the research content. 102 5-year students majoring in clinical medicine in a certain grade in a certain school were randomly divided into the experimental group and the control group. The experimental group adopted Peer-assisted Learning, and the control group adopted the traditional individual freely practice mode. The two groups of…	Potential bias includes the lack of detailed information on the randomization process and the possibility of subjective bias in the assessment of practical skills by teachers, which may affect the objectivity and reliability of the results.
84	Explore the application of peer-assisted learning model combined with CBL in clinical teaching of nursing students in operating Room.	(Xing et al., 2020)	China	Tertiary Education	clinical education	Controlled Experiments	75	75	Clinical Teaching For Operating Room Nurses	Nursing Professional Core Competence Scale		195.29	26.3	180.27	24.52	China Higher Medical Education	10: 90-91	10.3969/j.issn.1002-1701.2020.10.047	Zhuoyang Li	December 4,2024	Fifty nursing students were selected as research subjects, and were divided into two groups, 75 in each group. Traditional teaching was adopted in the group, while PAL and CBL were adopted in the experimental group. The study reported necessary descriptive summary statistics, such as the mean achievement scores and standard deviations of the two comparison groups.	Potential bias includes the lack of detailed information on random assignment and the absence of blinding for assessors, which may affect the objectivity of the evaluation results and the reliability of the conclusions.
										Learning Effectiveness	Reasonable arrangement of teaching	4.61	0.69	4.27	0.68
											Improve teamwork ability	4.35	0.43	3.78	0.42
											Increase intellectual curiosity	4.04	0.39	3.92	0.27
											Improve your ability to find the truth	3.96	0.71	3.76	0.53
											Improve logical thinking ability	4.52	0.75	3.99	0.73
											Improve the ability to analyze problems	4.46	0.81	3.64	0.72
											Improve problem solving skills	4.67	0.69	3.89	0.71
											Improve self-study confidence	4.53	0.68	3.58	0.71
											Improve self-study confidence	4.65	0.73	3.62	0.65
										Written Test		95.16	1.54	86.49	2.23
										Skill Examination		96.13	1.54	84.05	2.13
85	Peer-assisted Learning Model and Its Use in Clinical Internship Teaching for Severe Cerebrovascular Disease.	(Mi et al., 2017)	China	Tertiary Education	clinical education	Controlled Experiments	20	20	Clinical Practicum And Teaching For Critical Care Stroke Patients	MCQs		25.5	2.1	22.55	2.3	Chinese Journal of Stroke	12(8): 768-770	10.3969/j.issn.1673-5765.2017.08.026	Zhuoyang Li	December 4,2024	A total of 40 undergraduate interns in our department were practicing PAL in groups based on conventional teaching. These undergraduates, when finishing their interns, were examined in theory and practice. The study reported necessary descriptive summary statistics, such as the mean achievement scores and standard deviations of the two comparison groups.	Potential bias includes the small sample size and the lack of detailed information on the randomization process, which may affect the generalizability and reliability of the results.
86	Explore the application of peer-assisted learning in physical examination teaching for general practitioners in job-transfer training.	(Ma et al., 2020)	China	Tertiary Education	clinical education	Controlled Experiments	20	20	Teaching Of Physical Examination	MCQs	Physical examination theory	93.6	2.06	89.35	4.02	Journal of Inner Mongolia Medical University	42(S2): 63-66	10.16343/j.cnki.issn.2095-512x.2020.s2.025	Zhuoyang Li	December 4,2024	Forty general practitioners were selected. They were divided into two groups according to the random number table method, the experimental group received PAL, and the control group received traditional teaching. The study reported necessary descriptive summary statistics, such as the mean achievement scores and standard deviations of the two comparison groups.	Potential bias includes the small sample size and the absence of a blinded assessment, which may compromise the objectivity and generalizability of the results.
											Physical examination practice operation	86.35	1.53	88.75	3.71
											Analysis of common cases	93.7	2.3	88.5	3.14
87	Application of peer-assisted learning in the teaching of lumbar puncture skills.	(Chen et al., 2019)	China	Tertiary Education	clinical education	Controlled Experiments	40	40	Teaching Of Lumbar Puncture Skills	Written Test		88.4	5.66	82.67	8.31	Journal of Qiqihar Medical College	40(12): 1530-1531	10.3969 / j.issn.1002-1256.2019.12.034	Zhuoyang Li	December 4,2024	Eighty students were selected as research objects to teach lumbar puncture and randomly divided into control group and experimental group, with 40 students in each group. The control group received the traditional teaching method, and the experimental group received PAL. After the teaching, the theoretical and skill performance of lumbar puncture was compared between the two groups. The study rep…	Potential bias includes the lack of information on whether the randomization was blinded and the small sample size, which may affect the objectivity and generalizability of the results.
										Skill Examination		87.43	5.92	78.83	8.34
88	Analyze the effect of peer-assisted learning in midwifery skill training teaching.	(Li et al., 2018)	China	Tertiary Education	clinical education	Controlled Experiments	120	120	Teaching Of Midwifery Skills Training	Written Test		89.56	4.6	72.3	4	Modern vocational education	17: 192-193		Zhuoyang Li	December 4,2024	The midwifery major was selected as the research object and randomly divided into PAL group and traditional teaching group. The traditional teaching mode is adopted in the traditional teaching group, the PAL group is taught by teachers, and the students are grouped for mutual learning. At the end of the course, PAL group and traditional teaching group took the theory examination and skill examina…	Potential bias includes the lack of detailed information on randomization methods and the absence of blinding in the assessment process, which may affect the objectivity and reliability of the results.
										Skill Examination		90.03	4.19	80.23	4.13
89	Effect of Peer Teaching on Standardized Training of Residents Majoring in Endocrinology.	(Zhang et al., 2019)	China	Tertiary Education	clinical education	Controlled Experiments	50	50	Standardized Training For Endocrinology Resident Physicians	Written Test		86.6	5.62	81.18	6.72	China Continuing Medical Education	11(30): 32-34	10.3969/j.issn.1674-9308.2019.30.014	Zhuoyang Li	December 4,2024	From September 2017 to September 2018, resident physicians, grades 2016 and 2017, in internal medicine system of Zunyi Medical University, rotationing in endocrinology department, were randomly divided into control group (50) and intervention group (50). The control group were performed by traditional teaching mode, while the intervention group performed PAL. After 8 weeks, Learning effect were c…	Potential bias includes the lack of detailed description of randomization methods and the absence of blinding in the evaluation process, which may compromise the objectivity and reliability of the results.
										Skill Examination		85.14	6.12	81.82	6.52
90	Discussion on the Effect Application of Peer Teaching Mode in Internal Medicine Practice of International Students.	(Dong et al., 2020)	China	Tertiary Education	clinical education	Controlled Experiments	30	30	Internal Medicine Clinical Internship For International Students	Written Test		84.6	4.1	75.6	2.2	China Health Industry	17(12): 127-128, 131	10.16659/j.cnki.1672-5654.2020.12.127	Zhuoyang Li	December 8,2024	40 cases of five-year undergraduate students in the clinical department and 50 international students as research materials were randomly divided into three groups: group 1(the general undergraduate group), group 2(the international student group), group 3 (the ordinary undergraduate students and the international student peer teaching group). Evaluate the internship performance, teaching satisfa…	Potential bias includes the lack of detailed information on random grouping methods and the absence of blinding in the teaching evaluation process, which may affect the objectivity and reliability of the results.
										Skill Examination		85.9	2.9	72.9	3.5
91	The Application of Peer Instruction Method in Clinical Practice Teaching for Undergraduates Majoring in Anesthesiology.	(Wang et al., 2021)	China	Tertiary Education	clinical education	Controlled Experiments	20	20	Teaching Of Anesthesiology Undergraduate Graduation Internship	Written Test And Skill Examination	Basic theoretical knowledge	86.6	4	83.7	3.5	Zhejiang Medical Education	20(3): 16-18		Zhuoyang Li	December 8,2024	From September 2017 to September 2019, forty undergraduates majoring in anesthesiology who were involved in clinical practice in the First Affiliated Hospital of Wenzhou Medical University were randomized into a control group and a peer instruction group, with 20 students in each group. After 16 weeks, the scores of the basic theoretical knowledge, clinical thinking ability, and clinical skill of…	Potential bias includes the small sample size and the lack of information on whether the assessment process was blinded, which may affect the objectivity and reliability of the results.
											Clinical thinking ability	81.5	4.2	77.2	4.2
											Clinical skill	82.6	4.7	87.5	4.3
92	Explore the influence of peer education model on self-directed learning ability of medical and nursing postgraduates.	(Li et al., 2018)	China	Tertiary Education	clinical education	Cohort Study	60	60	Self-Learning Ability	Likert Scale	Independent learning ability	316.07	12.3	291.6	11.43	Today Nurse	25(4): 162-164		Zhuoyang Li	December 8,2024	Full-time postgraduate students of 2015 and 2016 were randomly selected and divided into control group and intervention group according to the admission time, of which 60 postgraduate students of 2015 were the control group and 60 postgraduate students of 2016 were the intervention group. The control group was cultivated according to the training program of the university's master students; The i…	Potential bias includes the non-random assignment of control and intervention groups by academic year instead of randomization within the same cohort, which may introduce temporal confounding or differences between cohorts that affect the comparability of results.
											Research ability	90.33	4.89	79.85	9.66
											Statistics score	85.1	4.81	84.08	5.06
93	Application and Efficacy Analysis of Peer Education in Clinical Teaching in the Department of Urology.	(Zhang et al., 2018)	China	Tertiary Education	clinical education	Controlled Experiments	30	30	Clinical Internship And Teaching In Urology Surgery	Written Test		87.31	7.18	78.45	12.65	Medical Education Research and Practice	26(1): 117-119, 126	10.13555/j.cnki.c.m.e.2018.01.031	Zhuoyang Li	December 8,2024	60 interns required to participate in the annual graduate entrance examination of 5-year program in department of urology were enrolled and were randomly divided into control group and observation group, there were 30 cases respectively. The control group received routine clinical practice teaching, the observation group received peer education mode of teaching, at the end practice examination sc…	Potential bias includes the small sample size and the lack of information on whether the assessment of mental state and stress levels was blinded, which may affect the objectivity of the results.
										Skill Examination		83.59	6.92	73.17	10.24
94	The Role of Peer Education Model in Clinical Practice of Medical Students. China Continuing Medical Education.	(Zhang et al., 2019)	China	Tertiary Education	clinical education	Controlled Experiments	50	50	Clinical Internship In Surgery	MCQs		92.45	5.53	81.46	6.95	China Continuing Medical Education	11(17): 43-45	10.3969/j.issn.1674-9308.2019.17.019	Zhuoyang Li	December 8,2024	A total of 100 clinical interns and 60 patients from January 2017 to December 2018 were selected as the research data. 100 interns were randomly divided into two groups, 50 interns in each group. The control group was given routine education. The observation group adopted the peer education model. The results of the two groups of interns were evaluated. The study reported necessary descriptive su…	Potential bias includes the lack of detailed information on randomization methods and the absence of blinding in the assessment of intern performance and patient satisfaction, which may affect the objectivity and reliability of the results.
95	Explore the application model and effect of peer education in emergency rescue training in medical colleges and universities.	(Zhang et al., 2021)	China	Tertiary Education	clinical education	Controlled Experiments	50	50	Emergency Rescue Training	Written Test		92.39	5.72	86.48	5.58	Today Nurse	28(1): 154-156	10.19791/j.cnki.1006-6411.2021.01.063	Zhuoyang Li	December 8,2024	A total of 100 medical students who volunteered to participate in emergency rescue training were randomly divided into observation group and control group, with 50 in each group. The control group received traditional training intervention, and the observation group received PAL. The scores of written test and skill examination were compared between the two groups. The study reported necessary de…	Potential bias includes the lack of information on whether the assessment of emergency rescue knowledge and skills was blinded and the short training duration, which may affect the long-term effectiveness and objectivity of the results.
										Skill Examination		86.45	9.51	81.21	7.52
