# Supplementary material for: Effectiveness of Peer-assisted learning in medical education: A meta-analysis study
Source: PLoS One. 2025 Sep 2;20(9):e0329605. doi: 10.1371/journal.pone.0329605 (PMC12404444; doi:10.1371/journal.pone.0329605)
Supplement: S3 File — (XLSX) [file pone.0329605.s003.xlsx]

## Sheet: pubmed-medicaledu-set
	Author	Publication Year	Title	Source	ISSN	DOI	Pages	Issue	Volume	Include or exclude/reason(s) for exclusion
1	Herinek, Doreen; Woodward-Kron, Robyn; Ewers, Michael	2024	"Between formulas and freestyle" - a qualitative analysis of peer tutor preparation and its impact on peer relations.	BMC medical education	1472-6920	10.1186/s12909-024-06191-7	1173	1	24	Non-RCT studies
2	Blohm, M.; Lauter, J.; Branchereau, S.; Krautter, M.; Köhl-Hackert, N.; Jünger, J.; Herzog, W.; Nikendei, C.	2015	"Peer-assisted learning" (PAL) in the Skills-Lab--an inventory at the medical faculties of the Federal Republic of Germany.	GMS Zeitschrift fur medizinische Ausbildung	1860-3572 1860-7446	10.3205/zma000952	Doc10	1	32	Non-RCT studies
3	Kewcharoen, Jakrin; Charoenpoonsiri, Nattawat; Thangjui, Sittinun; Panthong, Sowitchaya; Hongkan, Wasana	2020	A comparison between peer-assisted learning and self-study for electrocardiography interpretation in Thai medical students	Journal of Advances in Medical Education & Professionalism	2322-2220	10.30476/jamp.2019.81458.1006	18-24	1	8	Include
4	Fard, Zeynab Rezaei; Azadi, Arman; Khorshidi, Ali; Mozafari, Mosayeb; O'Connor, Tom; Budri, Aglecia Moda Vitoriano; Moore, Zena; Patton, Declan	2020	A comparison of faculty led, mentorship program and peer mentoring on nursing students wound dressing clinical skills	Nurse Education Today	1532-2793	10.1016/j.nedt.2020.104378	104378		89	Include
5	Schuetz, Elisabeth; Obirei, Barbara; Salat, Daniela; Scholz, Julia; Hann, Dagmar; Dethleffsen, Kathrin	2017	A large-scale peer teaching programme - acceptance and benefit.	Zeitschrift fur Evidenz, Fortbildung und Qualitat im Gesundheitswesen	2212-0289 1865-9217	10.1016/j.zefq.2017.05.026	71-79		125	Non-RCT studies
6	Gandhi, Ajay; Primalani, Nishal; Raza, Sadaf; Marlais, Matko	2013	A model for peer-assisted learning in paediatrics.	The clinical teacher	1743-498X 1743-4971	10.1111/tct.12031	291-295	5	10	Non-RCT studies
7	Musbahi, A.; Sharpe, A.; Straughan, R.; Ong, S.; Alhaddabi, A.; Reddy, A.	2019	A near-peer regional surgical teaching programme designed by medical students, delivered by junior doctors.	Medical education online	1087-2981	10.1080/10872981.2019.1583969	1583969	1	24	Non-RCT studies
8	Loda, Teresa; Erschens, Rebecca; Nikendei, Christoph; Giel, Katrin; Junne, Florian; Zipfel, Stephan; Herrmann-Werner, Anne	2020	A novel instrument of cognitive and social congruence within peer-assisted learning in medical training: construction of a questionnaire by factor analyses.	BMC medical education	1472-6920	10.1186/s12909-020-02129-x	214	1	20	Non-RCT studies
9	Herblum, Jordana; Honig, Jesse; Kasoff, Madison; Koestler, Jennifer; Catano, Daniel; Petersen, Kristina H.	2023	A peer-led kinesthetic forearm and wrist anatomy workshop: A multiple cohort study.	Anatomical sciences education	1935-9780 1935-9772	10.1002/ase.2268	694-705	4	16	Non-RCT studies
10	Frisch, Emily H.; Bhatter, Param; Grimaud, Logan W.; Tiourin, Ekaterina; Youm, Julie H.; Greenberg, Milton L.	2020	A preference for peers over faculty: implementation and evaluation of medical student-led physiology exam review tutorials.	Advances in physiology education	1522-1229 1043-4046	10.1152/advan.00084.2020	520-524	4	44	Non-RCT studies
11	Balilah, Mohammad; Babgi, Mohammad; Alnemari, Walaa; Binjabi, Ahmad; Zaini, Rania; Abdulkhaliq, Altaf; Monjed, Alaa; Aldahlawi, Salwa; Almoallim, Hani	2020	A Proposed Framework to Develop, Describe and Evaluate Peer-Assisted Learning Programs.	Advances in medical education and practice	1179-7258	10.2147/AMEP.S282582	1005-1013		11	Non-RCT studies
12	Kam, Jonathan K.; Tai, Joanna; Mitchell, Rob D.; Halley, Elaine; Vance, Sheila	2013	A vertical study programme for medical students: peer-assisted learning in practice.	Medical teacher	1466-187X 0142-159X	10.3109/0142159X.2012.715782	e943-945	2	35	Non-RCT studies
13	Khalid, Hesham; Shahid, Shiffa; Punjabi, Nikita; Sahdev, Nikhil	2018	An integrated 2-year clinical skills peer tutoring scheme in a UK-based medical school: perceptions of tutees and peer tutors.	Advances in medical education and practice	1179-7258	10.2147/AMEP.S159502	423-432		9	Non-RCT studies
14	Xu, Rui; Duan, Chunmei; He, Qian; Meng, Zhaoyou; Wang, Gong; Liu, Shu; Guo, Meng; Chen, Xiaoyan; Wang, Yue; Duan, Wei; Zhang, Qin; Yang, Qingwu; Liang, Xiaojun; Bai, Yang	2021	An observation of the peer-assisted learning (PAL) method in the clinical teaching of vertigo/dizziness-related diseases for standardized residency training (SRT) students in China: a randomized, controlled, multicenter study	BMC medical education	1472-6920	10.1186/s12909-021-02969-1	532	1	21	Include
15	Alvarez, Simone; Dethleffsen, Kathrin; Esper, Tobias; Horneffer, Astrid; Reschke, Kirsten; Schultz, Jobst-Hendrik	2017	An overview of peer tutor training strategies at German medical schools.	Zeitschrift fur Evidenz, Fortbildung und Qualitat im Gesundheitswesen	2212-0289 1865-9217	10.1016/j.zefq.2017.09.009	77-83		126	Non-RCT studies
16	Haist, S. A.; Wilson, J. F.; Fosson, S. E.; Brigham, N. L.	1997	Are fourth-year medical students effective teachers of the physical examination to first-year medical students?	Journal of General Internal Medicine	0884-8734	10.1007/s11606-006-5026-4	177-181	3	12	Include
17	Khalil, Mohammed K.; Wright, William S.	2022	Attendance of Near-Peer Tutoring Sessions Improves Academic Performance of First-Year Medical Students.	Medical science educator	2156-8650	10.1007/s40670-022-01661-3	1433-1438	6	32	Non-RCT studies
18	Gradl-Dietsch, G.; Menon, A. K.; Gürsel, A.; Götzenich, A.; Hatam, N.; Aljalloud, A.; Schrading, S.; Hölzl, F.; Knobe, M.	2018	Basic echocardiography for undergraduate students: a comparison of different peer-teaching approaches	European Journal of Trauma and Emergency Surgery: Official Publication of the European Trauma Society	1863-9941	10.1007/s00068-017-0819-1	143-152	1	44	Include
19	González, Roberto; Molina, Héctor; García-Huidobro, María; Stevens, Patricio; Jadue, Andrés; Riquelme, Alejandra; Torres, Javier; Barra, Sebastián; Alarcón, Felipe; Fasce, Eduardo	2019	Basic suture techniques for medicine students: comparative results according to training by surgeons versus peers	Cirugia Y Cirujanos	2444-054X	10.24875/CIRU.18000771	624-629	6	87	Include
20	Blank, Wolfgang A.; Blankenfeld, Hannes; Vogelmann, Roger; Linde, Klaus; Schneider, Antonius	2013	Can near-peer medical students effectively teach a new curriculum in physical examination?	BMC medical education	1472-6920	10.1186/1472-6920-13-165	165		13	Include
21	Tengiz, Funda İfakat; Sezer, Hale; Başer, Aysel; Şahin, Hatice	2022	Can patient-physician interview skills be implemented with peer simulated patients?	Medical education online	1087-2981	10.1080/10872981.2022.2045670	2045670	1	27	Non-RCT studies
22	Ong, Mang Ning; Lew, Kar Min; Cheong, Yih Jeng; Ting, Evelyn Wan Xuan; Bohari, Bakri; Yita, Tang; Palayan, Kandasami	2020	Can We Use Peer-Assisted Learning to Teach Basic Surgical Skills?	The Malaysian journal of medical sciences: MJMS	1394-195X	10.21315/mjms2020.27.5.10	101-107	5	27	Include
23	Nisar, Sumera; Mahboob, Usman; Khan, Rehan Ahmed; Rehman, Durraiz	2021	Challenges of peer assisted learning in online clinical skills training of ophthalmology module.	BMC medical education	1472-6920	10.1186/s12909-021-02959-3	530	1	21	Non-RCT studies
24	Hudson, J. Nicky; Tonkin, Anne L.	2008	Clinical skills education: outcomes of relationships between junior medical students, senior peers and simulated patients	Medical Education	1365-2923	10.1111/j.1365-2923.2008.03107.x	901-908	9	42	Include
25	Yang, Chenyi; Davis, Konnor; Head, Michael; Huck, Nolan A.; Irani, Tyler; Ovakimyan, Andrew; Frank, Aaron; Cuyegkeng, Andrew; Stokes, Lauren	2023	Collaborative Learning Communities With Medical Students as Teachers.	Journal of medical education and curricular development	2382-1205	10.1177/23821205231183878	2.38212e+16		10	Non-RCT studies
26	Haist, S. A.; Wilson, J. F.; Brigham, N. L.; Fosson, S. E.; Blue, A. V.	1998	Comparing fourth-year medical students with faculty in the teaching of physical examination skills to first-year students	Academic Medicine: Journal of the Association of American Medical Colleges	1040-2446	10.1097/00001888-199802000-00020	198-200	2	73	Include
27	Aquino, Matthew; Santamaria, Jedd; Quadri, Ebraheem; Riegsecker, Benjamin; Li, Jeffrey; Kim, Jane; Nausheen, Fauzia; Han, Vy	2024	Comparing Peer-Taught Student Tutors to Faculty-Taught Student Tutors in Educating Medical Students on Musculoskeletal Ultrasound.	Cureus	2168-8184	10.7759/cureus.59166	e59166	4	16	There is no enough information provided on objective assessment indicators such as theoretical exam scores, skill assessment scores, OSCE or satisfactory scores.
28	Christiansen, Carl Robert; Andersen, Jeanette Viggen; Dieckmann, Peter	2023	Comparing reflection levels between facilitator-led and student-led debriefing in simulation training for paramedic students.	Advances in simulation (London, England)	2059-0628	10.1186/s41077-023-00273-0	30	1	8	Non-RCT studies
29	Usman, Robina; Jamil, Brekhna; Waheed, Nazish	2019	Comparison between facilitator and peer assisted learning: an interventional study at Peshawar Medical College	JPMA. The Journal of the Pakistan Medical Association	0030-9982	10.5455/JPMA.286712.	1588-1590	11	69	Include
30	Surabenjawong, Usapan; Phrampus, Paul Edward; Lutz, John; Farkas, Deborah; Gopalakrishna, Apoorva; Monsomboon, Apichaya; Limsuwat, Chok; O'Donnell, John Marc	2020	Comparison of Innovative Peer-to-Peer Education and Standard Instruction on Airway Management Skill Training	Clinical Simulation In Nursing	1876-1399, 1876-1402	10.1016/j.ecns.2020.06.009	16-24		47	Include
31	Lee, K.; Baird, M.; Lewis, S.; McInerney, J.; Dimmock, M.	2020	Computed tomography learning via high-fidelity simulation for undergraduate radiography students.	Radiography (London, England : 1995)	1532-2831 1078-8174	10.1016/j.radi.2019.07.001	49-56	1	26	There is no enough information provided on objective assessment indicators such as theoretical exam scores, skill assessment scores, OSCE or satisfactory scores.
32	Nikendei, C.; Andreesen, S.; Hoffmann, K.; Junger, J.	2009	Cross-year peer tutoring on internal medicine wards: effects on self-assessed clinical competencies--a group control design study.	Medical teacher	1466-187X 0142-159X	10.1080/01421590802464452	e32-35	2	31	There is no enough information provided on objective assessment indicators such as theoretical exam scores, skill assessment scores, OSCE or satisfactory scores.
33	Krautter, Markus; Andreesen, Sven; Köhl-Hackert, Nadja; Hoffmann, Katja; Herzog, Wolfgang; Nikendei, Christoph	2014	Cross-year peer tutoring on internal medicine wards: results of a qualitative focus group analysis.	Advances in medical education and practice	1179-7258	10.2147/AMEP.S65479	323-330		5	There is no enough information provided on objective assessment indicators such as theoretical exam scores, skill assessment scores, OSCE or satisfactory scores.
34	Meng, Ya; Song, Jian; Yu, Xiaojing; Xu, Xiaoxia; Zhang, Hao	2023	Design and evaluation of blended teaching in the smart classroom combined with virtual simulation training in basic nursing courses.	BMC medical education	1472-6920	10.1186/s12909-023-04721-3	752	1	23	The experimental teaching is carried out through the teaching process of watching instructional videos, teaching, and helping students practice.
35	Alvarez, Simone; Nikendei, Christoph; Schultz, Jobst-Hendrik	2017	Development of a didactical training concept for peer tutors in gross anatomy.	Anatomical sciences education	1935-9780 1935-9772	10.1002/ase.1691	495-502	5	10	Non-RCT studies
36	Iwata, Kazuya; Furmedge, Daniel S.; Sturrock, Alison; Gill, Deborah	2014	Do peer-tutors perform better in examinations? An analysis of medical school final examination results.	Medical education	1365-2923 0308-0110	10.1111/medu.12475	698-704	7	48	Non-RCT studies
37	Avonts, Marijke; Michels, Nele R.; Bombeke, Katrien; Hens, Niel; Coenen, Samuel; Vanderveken, Olivier M.; De Winter, Benedicte Y.	2022	Does peer teaching improve academic results and competencies during medical school? A mixed methods study.	BMC medical education	1472-6920	10.1186/s12909-022-03507-3	431	1	22	Non-RCT studies
38	Williams, Brett; Reddy, Priya	2016	Does peer-assisted learning improve academic performance? A scoping review.	Nurse education today	1532-2793 0260-6917	10.1016/j.nedt.2016.03.024	23-29		42	Non-RCT studies
39	Doty, Julie E.; Thompson, Nathan E.	2024	Does regular attendance in supplemental virtual near-peer tutoring in anatomy laboratory content improve anatomy performance for medical students?	Anatomical sciences education	1935-9780 1935-9772	10.1002/ase.2376	455-461	3	17	Non-RCT studies
40	Sevenhuysen, Samantha; Skinner, Elizabeth H.; Farlie, Melanie K.; Raitman, Lyn; Nickson, Wendy; Keating, Jennifer L.; Maloney, Stephen; Molloy, Elizabeth; Haines, Terry P.	2014	Educators and students prefer traditional clinical education to a peer-assisted learning model, despite similar student performance outcomes: a randomised trial	Journal of Physiotherapy	1836-9561	10.1016/j.jphys.2014.09.004	209-216	4	60	Include
41	Li, Phoebe L.; Asri, Rijul; Holan, George; Traba, Christin; Chen, Sophia; Grachan, Jeremy J.	2025	Effect of peer facilitation in anatomy small group curriculum on academic performance and retention: A pilot study.	Anatomical sciences education	1935-9780 1935-9772	10.1002/ase.2533	59-67	1	18	Non-RCT studies
42	Dikmen, Yurdanur; Ak, Bedriye; Usta, Yasemin; Unver, Vesile; Korhan, Esra; Cerit, Birgül; Ertem, Melike	2017	Effect of Peer Teaching Used in Nursing Education on the Performance and Competence of Students in Practical Skills Training	International Journal of Educational Sciences		10.1080/09751122.2017.1311583	14-20		16	Include
43	Jawhari, Abdulkarim A.; Safhi, Maha A.; Magadmi, Mawadah M.; Alobaidi, Rajwa H.; Alghamdi, Khaled M.; Basyouni, Reem N.; Saggaf, Omar M.; Yasawy, Murad A.; Magadmi, Rania M.	2021	Effect of Peer-Assisted Learning on Enhancing Clinical Research Skills Among Medical Students: Students' and Tutors' Perceptions.	Advances in medical education and practice	1179-7258	10.2147/AMEP.S315041	685-696		12	Non-RCT studies
44	Shah, Inamullah; Mahboob, Usman; Shah, Sajida	2017	Effectiveness Of Horizontal Peer-Assisted Learning In Physical Examination Performance	Journal of Ayub Medical College, Abbottabad: JAMC	1819-2718		559-565	4	29	Include
45	Feng, Hanbo; Luo, Ziyi; Wu, Zijing; Li, Xiaohan	2024	Effectiveness of Peer-Assisted Learning in health professional education: a scoping review of systematic reviews.	BMC medical education	1472-6920	10.1186/s12909-024-06434-7	1467	1	24	Non-RCT studies
46	Pintér, Zsolt; Kardos, Dániel; Varga, Péter; Kopjár, Eszter; Kovács, Anna; Than, Péter; Rendeki, Szilárd; Czopf, László; Füzesi, Zsuzsanna; Schlégl, Ádám Tibor	2021	Effectivity of near-peer teaching in training of basic surgical skills - a randomized controlled trial	BMC medical education	1472-6920	10.1186/s12909-021-02590-2	156	1	21	Include
47	Heckmann, J. G.; Dütsch, M.; Rauch, C.; Lang, C.; Weih, M.; Schwab, S.	2008	Effects of peer-assisted training during the neurology clerkship: a randomized controlled study	European Journal of Neurology	1468-1331	10.1111/j.1468-1331.2008.02317.x	1365-1370	12	15	Include
48	Davies, Andrew; Macleod, Rachael; Bennett-Britton, Ian; McElnay, Philip; Bakhbakhi, Danya; Sansom, Jane	2016	E-learning and near-peer teaching in electrocardiogram education: a randomised trial	The Clinical Teacher	1743-498X	10.1111/tct.12421	227-230	3	13	Include
49	Burgess, Annette; Mellis, Craig	2015	Engaging Medical Students in the Basic Science Years with Clinical Teaching.	Journal of medical education and curricular development	2382-1205	10.4137/JMECD.S18921			2	Non-RCT studies
50	Kenon, Katlynn; Schulte, Kyle; Watts, Emelia; Tolchinsky, Caryl Ann	2024	Enhancing Medical School Student Well-being: A Comprehensive Analysis of Life101 Self-assessment Tool in Pre-clinical Years: Innovations: Utilizing The Life101 Assessment in First Year M.D. Students.	Medical science educator	2156-8650	10.1007/s40670-024-02133-6	1267-1268	6	34	No adopted the PAL intervention measures
51	Kronschnabl, David M.; Baerwald, Christoph; Rotzoll, Daisy E.	2021	Evaluating the effectiveness of a structured, simulator-assisted, peer-led training on cardiovascular physical examination in third-year medical students: a prospective, randomized, controlled trial	GMS journal for medical education	2366-5017	10.3205/zma001504	Doc108	6	38	Include
52	Shah, Savan	2022	Evaluation of Online Near-Peer Teaching for Penultimate-Year Objective Structured Clinical Examinations in the COVID-19 Era: Longitudinal Study.	JMIR medical education	2369-3762	10.2196/37872	e37872	2	8	Non-RCT studies
53	Varshney, Navya; Mason, Nancy A.	2019	Evaluation of peer-led study groups in a PharmD program.	Currents in pharmacy teaching & learning	1877-1300 1877-1297	10.1016/j.cptl.2019.02.005	485-491	5	11	Non-RCT studies
54	Büscher, Rainer; Weber, Dominik; Büscher, Anja; Hölscher, Maite; Pohlhuis, Sandra; Groes, Bernhard; Hoyer, Peter F.	2013	Evaluation of the peer teaching program at the University Children´s Hospital Essen - a single center experience	GMS Zeitschrift fur medizinische Ausbildung	1860-3572	10.3205/zma000868	Doc25	2	30	Include
55	Widyahening, Indah S.; Findyartini, Ardi; Ranakusuma, Respati W.; Dewiasty, Esthika; Harimurti, Kuntjoro	2019	Evaluation of the role of near-peer teaching in critical appraisal skills learning: a randomized crossover trial	International Journal of Medical Education	2042-6372	10.5116/ijme.5c39.b55b	45915		10	Include
56	Heni, Martin; Lammerding-Köppel, Maria; Celebi, Nora; Shiozawa, Thomas; Riessen, Reimer; Nikendei, Christoph; Weyrich, Peter	2012	Focused didactic training for skills lab student tutors - which techniques are considered helpful?	GMS Zeitschrift fur medizinische Ausbildung	1860-3572 1860-7446	10.3205/zma000811	Doc41	3	29	Non-RCT studies
57	Glynn, Liam G.; MacFarlane, Anne; Kelly, Maureen; Cantillon, Peter; Murphy, Andrew W.	2006	Helping each other to learn--a process evaluation of peer assisted learning.	BMC medical education	1472-6920	10.1186/1472-6920-6-18	18		6	Non-RCT studies
58	Scaramelli, Elena; Roletto, Andrea; Bonfitto, Giuseppe Roberto; Fasulo, Simone Vito; Catania, Diego	2024	How to run successful tutor-training programs for radiographers: A systematic review and considerations for future perspectives.	Journal of medical imaging and radiation sciences	1876-7982	10.1016/j.jmir.2024.01.009	320-329	2	55	Non-RCT studies
59	Garvick, Sarah; Smith, Ian; Carter, Jason; El Tannir, Ziad; Gentile, Anthony; Jones, Geoff; Rogers, Lauren; Gillette, Chris	2021	Impact of Peer-Assisted Learning on Ultrasound.	The journal of physician assistant education : the official journal of the Physician Assistant Education Association	1941-9449 1941-9430	10.1097/JPA.0000000000000392	253-256	4	32	Non-RCT studies
60	Raupach, Tobias; Hanneforth, Nathalie; Anders, Sven; Pukrop, Tobias; Th J ten Cate, Olle; Harendza, Sigrid	2010	Impact of teaching and assessment format on electrocardiogram interpretation skills	Medical Education	1365-2923	10.1111/j.1365-2923.2010.03687.x	731-740	7	44	Include
61	Burgess, Annette; Roberts, Chris; Ayton, Tom; Mellis, Craig	2018	Implementation of modified team-based learning within a problem based learning medical curriculum: a focus group study.	BMC medical education	1472-6920	10.1186/s12909-018-1172-8	74	1	18	Non-RCT studies
62	Gracie, Dale Jimi; Winter, Gillian; Clarke, Melanie Clare Caroline	2021	Improving undergraduate education in surgical paediatrics using near-peer assisted learning tutorials.	Scottish medical journal	0036-9330	10.1177/0036933021994256	84-88	2	66	There is no enough information provided on objective assessment indicators such as theoretical exam scores, skill assessment scores, OSCE or satisfactory scores.
63	Reifenrath, Johannes; Seiferth, Nick; Wilhelm, Theresa; Holzmann-Littig, Christopher; Phillip, Veit; Wijnen-Meijer, Marjo	2022	Integrated clinical case discussions - a fully student-organized peer-teaching program on internal medicine.	BMC medical education	1472-6920	10.1186/s12909-022-03889-4	828	1	22	Non-RCT studies
64	Rotzoll, Daisy; Wiemer, Stefanie; Zimmermann, Anja; Alex, Philipp; Meixensberger, Jürgen	2018	International Peer-teaching: the LernKlinik Leipzig "Erasmus-Week" for Incoming Erasmus Students.	GMS journal for medical education	2366-5017	10.3205/zma001202	Doc56	5	35	Non-RCT studies
65	Herinek, Doreen; Woodward-Kron, Robyn; Huber, Marion; Helmer, Stefanie M.; Körner, Mirjam; Ewers, Michael	2022	Interprofessional peer-assisted learning and tutor training practices in health professions education-A snapshot of Germany.	PloS one	1932-6203	10.1371/journal.pone.0278872	e0278872	12	17	Non-RCT studies
66	Knobe, Matthias; Holschen, Malte; Mooij, Saskia Catharina; Sellei, Richard Martin; Münker, Ralf; Antony, Pia; Pfeifer, Roman; Drescher, Wolf; Pape, Hans-Christoph	2012	Knowledge transfer of spinal manipulation skills by student-teachers: a randomised controlled trial	European Spine Journal: Official Publication of the European Spine Society, the European Spinal Deformity Society, and the European Section of the Cervical Spine Research Society	1432-0932	10.1007/s00586-011-2140-8	992-998	5	21	Include
67	Burgess, Annette; McGregor, Deborah; Mellis, Craig	2014	Medical students as peer tutors: a systematic review.	BMC medical education	1472-6920	10.1186/1472-6920-14-115	115		14	Non-RCT studies
68	Nomura, Osamu; Onishi, Hirotaka; Kato, Hiroyuki	2017	Medical students can teach communication skills - a mixed methods study of cross-year peer tutoring	BMC medical education	1472-6920	10.1186/s12909-017-0939-7	103	1	17	Include
69	Bennett, Samuel Robert; Morris, Simon Rhys; Mirza, Salman	2018	Medical Students Teaching Medical Students Surgical Skills: The Benefits of Peer-Assisted Learning.	Journal of surgical education	1878-7452	10.1016/j.jsurg.2018.03.011	1471-1474	6	75	Non-RCT studies
70	Nagraj, Shobhana; Miles, Susan; Bryant, Pauline; Holland, Richard	2019	Medical Students' Views About Having Different Types of Problem-Based Learning Tutors.	Medical science educator	2156-8650	10.1007/s40670-018-00634-9	93-100	1	29	Non-RCT studies
71	Tayler, Nicholas; Hall, Samuel; Carr, Norman J.; Stephens, Jonny R.; Border, Scott	2015	Near peer teaching in medical curricula: integrating student teachers in pathology tutorials.	Medical education online	1087-2981	10.3402/meo.v20.27921	27921		20	There is no enough information provided on objective assessment indicators such as theoretical exam scores, skill assessment scores, OSCE or satisfactory scores.
72	Gostelow, Naomi; Soothill, Germander; Vawda, Seema; Annan, David	2017	Near peer-assisted learning to improve confidence for medical students' situational judgment tests.	Education for health (Abingdon, England)	1469-5804 1357-6283	10.4103/efh.EfH_21_17	215-222	3	30	Non-RCT studies
73	Botelho, Michael George; Boubaker, Bochra; Wong, Irisa Bianca	2023	Near-peer teaching for learning clinical photography skills: Perceptions of students.	European journal of dental education : official journal of the Association for Dental Education in Europe	1600-0579 1396-5883	10.1111/eje.12831	477-488	3	27	Non-RCT studies
74	Lu, Emily L.; Harris, Micah K.; Gao, Thomas Z.; Good, Logan; Harris, Daniel P.; Renton, David	2022	Near-Peer Teaching in Conjunction with Flipped Classroom to Teach First-Year Medical Students Basic Surgical Skills.	Medical science educator	2156-8650	10.1007/s40670-022-01602-0	1015-1022	5	32	Non-RCT studies
75	Kusnoor, Anita Vijay; Balchandani, Rajeev; Pillow, Malford Tyson; Sherman, Stephanie; Ismail, Nadia	2022	Near-peers effectively teach clinical documentation skills to early medical students	BMC medical education	1472-6920	10.1186/s12909-022-03790-0	712	1	22	Include
76	Festl-Wietek, Teresa; Kern, Nils; Erschens, Rebecca; Griewatz, Jan; Zipfel, Stephan; Herrmann-Werner, Anne	2022	Online student tutorials for effective peer teaching in digital times: a longitudinal quantitative study.	BMC medical education	1472-6920	10.1186/s12909-022-03741-9	681	1	22	Non-RCT studies
77	Homberg, A.; Ziegler, S.; Mahler, C.; Schultz, J. H.; Loukanova, S.; Hundertmark, J.	2022	Opening up a tailored tutor qualification program for medical students to other healthcare students - a mixed-method study.	BMC medical education	1472-6920	10.1186/s12909-022-03304-y	251	1	22	Non-RCT studies
78	Lemke, Madeline; Lia, Hillary; Gabinet-Equihua, Alexander; Sheahan, Guy; Winthrop, Andrea; Mann, Stephen; Fichtinger, Gabor; Zevin, Boris	2020	Optimizing resource utilization during proficiency-based training of suturing skills in medical students: a randomized controlled trial of faculty-led, peer tutor-led, and holography-augmented methods of teaching	Surgical Endoscopy	1432-2218	10.1007/s00464-019-06944-2	1678-1687	4	34	Include
79	Biesma, Regien; Kennedy, Mary-Claire; Pawlikowska, Teresa; Brugha, Ruairi; Conroy, Ronan; Doyle, Frank	2019	Peer assessment to improve medical student's contributions to team-based projects: randomised controlled trial and qualitative follow-up	BMC medical education	1472-6920	10.1186/s12909-019-1783-8	371	1	19	Include
80	Divya, R; Abeetha, S; Nedunchezhiyan, S; Sadhana, S	2021	Peer Assisted Learning: A New Teaching Approach in Undergraduate Medical Students	JOURNAL OF CLINICAL AND DIAGNOSTIC RESEARCH	2249782X	10.7860/JCDR/2021/48267.15081				Include
81	Cameron, D. A.; Binnie, V. I.; Sherriff, A.; Bissell, V.	2015	Peer assisted learning: teaching dental skills and enhancing graduate attributes	British Dental Journal	1476-5373	10.1038/sj.bdj.2015.722	267-272	6	219	Include
82	Palter, Vanessa N.; Beyfuss, Kaitlyn A.; Jokhio, Adam R.; Ryzynski, Agnes; Ashamalla, Shady	2016	Peer coaching to teach faculty surgeons an advanced laparoscopic skill: A randomized controlled trial	Surgery	1532-7361	10.1016/j.surg.2016.04.032	1392-1399	5	160	Include
83	Brunelli, Laura; Tullio, Annarita; Perri, Giuseppe; Lesa, Lucia; Grillone, Lucrezia; Menegazzi, Giulio; Pipan, Corrado; Valent, Francesca; Brusaferro, Silvio; Parpinel, Maria	2020	Peer education for medical students on health promotion and clinical risk management.	Journal of education and health promotion	2277-9531 2319-6440	10.4103/jehp.jehp_29_20	51		9	Non-RCT studies
84	Sakru, Nermin; Aldi, Feza Irem; Cakmakci, Berrak; Arabaci, Furkan; Afyoncu, Erkut	2023	Peer education model in Trakya university faculty of medicine.	BMC medical education	1472-6920	10.1186/s12909-023-04739-7	733	1	23	Non-RCT studies
85	Bosse, Hans M; Nickel, Martin; Huwendiek, Sören; Jünger, Jana; Schultz, Jobst H; Nikendei, Christoph	2010	Peer role-play and standardised patients in communication training: a comparative study on the student perspective on acceptability, realism, and perceived effect	BMC Medical Education	1472-6920	10.1186/1472-6920-10-27	27		10	Include
86	Winter, Lone; Neubauer, Ricarda; Weimer, Johannes; Dietrich, Christoph F.; Wittek, Agnes; Schiestl, Lina; Marinova, Milka; Schäfer, Valentin Sebastian; Strizek, Brigitte; Recker, Florian	2024	Peer teachers as ultrasound instructors? - a systematic literature review of peer teaching concepts in undergraduate ultrasound education.	BMC medical education	1472-6920	10.1186/s12909-024-06345-7	1369	1	24	Non-RCT studies
87	Rogers, D. A.; Regehr, G.; Gelula, M.; Yeh, K. A.; Howdieshell, T. R.; Webb, W.	2000	Peer teaching and computer-assisted learning: An effective combination for surgical skill training?	The Journal of Surgical Research	0022-4804	10.1006/jsre.2000.5844	53-55	1	92	Include
88	Engels, Daniel; Kraus, Elisabeth; Obirei, Barbara; Dethleffsen, Kathrin	2018	Peer teaching beyond the formal medical curriculum.	Advances in physiology education	1522-1229 1043-4046	10.1152/advan.00188.2017	439-448	3	42	Non-RCT studies
89	Knobe, Matthias; Münker, Ralf; Sellei, Richard M.; Holschen, Malte; Mooij, Saskia C.; Schmidt-Rohlfing, Bernhard; Niethard, Fritz-Uwe; Pape, Hans-Christoph	2010	Peer teaching: a randomised controlled trial using student-teachers to teach musculoskeletal ultrasound	Medical Education	1365-2923	10.1111/j.1365-2923.2009.03557.x	148-155	2	44	Include
90	Nestel, Debra; Kidd, Jane	2003	Peer tutoring in patient-centred interviewing skills: experience of a project for first-year students	Medical Teacher	0142-159X	10.1080/0142159031000136752	398-403	4	25	Include
91	Shenoy, Adele; Petersen, Kristina H.	2020	Peer Tutoring in Preclinical Medical Education: A Review of the Literature.	Medical science educator	2156-8650	10.1007/s40670-019-00895-y	537-544	1	30	Non-RCT studies
92	Vaughn, Carolyn J.; Kim, Edward; O'Sullivan, Patricia; Huang, Emily; Lin, Matthew Y. C.; Wyles, Susannah; Palmer, Barnard J. A.; Pierce, Jonathan L.; Chern, Hueylan	2016	Peer video review and feedback improve performance in basic surgical skills	American Journal of Surgery	1879-1883	10.1016/j.amjsurg.2015.08.034	355-360	2	211	Include
93	Keifenheim, Katharina Eva; Petzold, Ernst Richard; Junne, Florian; Erschens, Rebecca Sarah; Speiser, Natalie; Herrmann-Werner, Anne; Zipfel, Stephan; Teufel, Martin	2017	Peer-Assisted History-Taking Groups: A Subjective Assessment of their Impact Upon Medical Students' Interview Skills.	GMS journal for medical education	2366-5017	10.3205/zma001112	Doc35	3	34	Non-RCT studies
94	Herrmann-Werner, Anne; Gramer, Regina; Erschens, Rebecca; Nikendei, Christoph; Wosnik, Annette; Griewatz, Jan; Zipfel, Stephan; Junne, Florian	2017	Peer-assisted learning (PAL) in undergraduate medical education: An overview.	Zeitschrift fur Evidenz, Fortbildung und Qualitat im Gesundheitswesen	2212-0289 1865-9217	10.1016/j.zefq.2017.01.001	74-81		121	Non-RCT studies
95	Williams, Caitlin A.; Vidal, Therese; Carletti, Piero; Rizvi, Ahraz; Tolchinsky, Caryl Ann	2021	Peer-Assisted Learning (PAL): Perceptions and Wellness of First-Year Medical Students.	Medical science educator	2156-8650	10.1007/s40670-021-01381-0	1911-1918	6	31	Non-RCT studies
96	Bugaj, T. J.; Blohm, M.; Schmid, C.; Koehl, N.; Huber, J.; Huhn, D.; Herzog, W.; Krautter, M.; Nikendei, C.	2019	Peer-assisted learning (PAL): skills lab tutors' experiences and motivation.	BMC medical education	1472-6920	10.1186/s12909-019-1760-2	353	1	19	Non-RCT studies
97	Hill, Elspeth; Liuzzi, Francesca; Giles, James	2010	Peer-assisted learning from three perspectives: student, tutor and co-ordinator.	The clinical teacher	1743-498X 1743-4971	10.1111/j.1743-498X.2010.00399.x	244-246	4	7	Non-RCT studies
98	Seifert, Lukas B.; Schaack, David; Jennewein, Lukas; Steffen, Björn; Schulze, Johannes; Gerlach, Ferdinand; Sader, Robert	2016	Peer-assisted learning in a student-run free clinic project increases clinical competence	Medical Teacher	1466-187X	10.3109/0142159X.2015.1105940	515-522	5	38	Include
99	Charlier, Nathalie; Van Der Stock, Lien; Iserbyt, Peter	2016	Peer-assisted Learning in Cardiopulmonary Resuscitation: The Jigsaw Model	The Journal of Emergency Medicine	0736-4679	10.1016/j.jemermed.2015.04.002	67-73	1	50	Include
100	Silbert, Benjamin I.; Lake, Fiona R.	2012	Peer-assisted learning in teaching clinical examination to junior medical students.	Medical teacher	1466-187X 0142-159X	10.3109/0142159X.2012.668240	392-397	5	34	Non-RCT studies
101	Burke, Joanne; Fayaz, Saeed; Graham, Keith; Matthew, Robert; Field, Max	2007	Peer-assisted learning in the acquisition of clinical skills: a supplementary approach to musculoskeletal system training.	Medical teacher	1466-187X 0142-159X	10.1080/01421590701469867	577-582	6	29	Non-RCT studies
102	Olaussen, Alexander; Reddy, Priya; Irvine, Susan; Williams, Brett	2016	Peer-assisted learning: time for nomenclature clarification.	Medical education online	1087-2981	10.3402/meo.v21.30974	30974		21	Non-RCT studies
103	Aydin, M. O.; Kafa, I. M.; Ozkaya, G.; Alper, Z.; Haque, S.	2022	Peer-Assisted skills learning in structured undergraduate medical curriculum: An experiential perspective of tutors and tutees.	Nigerian journal of clinical practice	1119-3077	10.4103/njcp.njcp_1410_21	589-596	5	25	Non-RCT studies
104	Kamble, Prathamesh Haridas; Khare, Anupam Suhas; Maske, Shital Sopanrao; Sharma, Gaurav; Kowale, Arun Narayan	2019	Peer-assisted teaching method to foster learning physiological basis of electrocardiography among 1(st) year medical graduate students: An interventional study.	Journal of education and health promotion	2277-9531 2319-6440	10.4103/jehp.jehp_313_18	64		8	Non-RCT studies
105	Alsulmi, Mansour L.; Alqarni, Muath M.; Althaqfi, Anwar A.; Bosy, Hattan H.; Azher, Ruqayya A.; Sabbagh, Marwan A.; Bahakeem, Basem H.; Tashkandi, Emad M.	2022	Peer-assisted versus expert-assisted learning in virtual chest x-ray interpretation: A randomized controlled trial	Saudi Medical Journal	1658-3175	10.15537/smj.2022.43.2.20210535	202-207	2	43	Include
106	Weyrich, Peter; Celebi, Nora; Schrauth, Markus; Möltner, Andreas; Lammerding-Köppel, Maria; Nikendei, Christoph	2009	Peer-assisted versus faculty staff-led skills laboratory training: a randomised controlled trial	Medical Education	1365-2923	10.1111/j.1365-2923.2008.03252.x	113-120	2	43	Include
107	Binkhorst, M.; Draaisma, J. M. Th; Benthem, Y.; van de Pol, E. M. R.; Hogeveen, M.; Tan, E. C. T. H.	2020	Peer-led pediatric resuscitation training: effects on self-efficacy and skill performance	BMC medical education	1472-6920	10.1186/s12909-020-02359-z	427	1	20	Include
108	Perkins, Gavin D.; Hulme, J.; Bion, Julian F.	2002	Peer-led resuscitation training for healthcare students: a randomised controlled study	Intensive Care Medicine	0342-4642	10.1007/s00134-002-1291-9	698-700	6	28	Include
109	Ben-Sasson, Alon; Lior, Yotam; Krispel, Jonathan; Rucham, Moshe; Liel-Cohen, Noah; Fuchs, Lior; Kobal, Sergio L.	2019	Peer-teaching cardiac ultrasound among medical students: A real option	PloS One	1932-6203	10.1371/journal.pone.0212794	e0212794	3	14	Include
110	Pelloux, Sophie; Grégoire, Arnaud; Kirmizigul, Patrice; Maillot, Sandrine; Bui-Xuan, Bernard; Llorca, Guy; Boet, Sylvain; Lehot, Jean-Jacques; Rimmelé, Thomas	2017	Peripheral venous catheter insertion simulation training: A randomized controlled trial comparing performance after instructor-led teaching versus peer-assisted learning	Anaesthesia, Critical Care & Pain Medicine	2352-5568	10.1016/j.accpm.2016.11.007	397-402	6	36	Include
111	Bugaj, T. J.; Nikendei, C.	2016	Practical Clinical Training in Skills Labs: Theory and Practice.	GMS journal for medical education	2366-5017	10.3205/zma001062	Doc63	4	33	Non-RCT studies
112	Alvarez, Simone; Schultz, Jobst-Hendrik	2017	Practice Report / Bericht aus der Praxis: An exploration of peer tutor roles and recruitment at German medical schools.	Zeitschrift fur Evidenz, Fortbildung und Qualitat im Gesundheitswesen	2212-0289 1865-9217	10.1016/j.zefq.2017.10.004	80-84		127-128	Non-RCT studies
113	Herinek, Doreen; Woodward-Kron, Robyn; Ewers, Michael	2023	Preparing tutors for interprofessional peer-assisted learning in health professions education (Prep4TUT): A mixed-methods study protocol.	Journal of interprofessional care	1469-9567 1356-1820	10.1080/13561820.2022.2066072	325-328	2	37	Non-RCT studies
114	Loda, Teresa; Erschens, Rebecca; Nikendei, Christoph; Zipfel, Stephan; Herrmann-Werner, Anne	2020	Qualitative analysis of cognitive and social congruence in peer-assisted learning - The perspectives of medical students, student tutors and lecturers.	Medical education online	1087-2981	10.1080/10872981.2020.1801306	1801306	1	25	Non-RCT studies
115	Walser, J.; Horneffer, A.; Oechsner, W.; Huber-Lang, M.; Gerhardt-Szep, S.; Boeckers, A.	2017	Quantitative and qualitative analysis of student tutors as near-peer teachers in the gross anatomy course.	Annals of anatomy = Anatomischer Anzeiger : official organ of the Anatomische Gesellschaft	1618-0402 0940-9602	10.1016/j.aanat.2016.10.007	147-154		210	Non-RCT studies
116	Schneider, Achim; Messerer, David Alexander Christian; Kühn, Veronika; Horneffer, Astrid; Bugaj, Till Johannes; Nikendei, Christoph; Kühl, Michael; Kühl, Susanne Julia	2022	Randomised controlled monocentric trial to compare the impact of using professional actors or peers for communication training in a competency-based inverted biochemistry classroom in preclinical medical education	BMJ Open	2044-6055, 2044-6055	10.1136/bmjopen-2021-050823	e050823	5	12	Include
117	Tai, Joanna; Molloy, Elizabeth; Haines, Terry; Canny, Benedict	2016	Same-level peer-assisted learning in medical clinical placements: a narrative systematic review.	Medical education	1365-2923 0308-0110	10.1111/medu.12898	469-484	4	50	Non-RCT studies
118	Clarke, Antonia J.; Burgess, Annette; Menezes, Audrey; Mellis, Craig	2015	Senior students' experience as tutors of their junior peers in the hospital setting.	BMC research notes	1756-0500	10.1186/s13104-015-1729-0	743		8	Non-RCT studies
119	Hundertmark, Jan; Alvarez, Simone; Loukanova, Svetla; Schultz, Jobst-Hendrik	2019	Stress and stressors of medical student near-peer tutors during courses: a psychophysiological mixed methods study.	BMC medical education	1472-6920	10.1186/s12909-019-1521-2	95	1	19	Non-RCT studies
120	Tolsgaard, Martin G.; Gustafsson, Amandus; Rasmussen, Maria B.; Høiby, Pernilla; Müller, Cathrine G.; Ringsted, Charlotte	2007	Student teachers can be as good as associate professors in teaching clinical skills	Medical Teacher	1466-187X	10.1080/01421590701682550	553-557	6	29	Include
121	Celebi, N.; Zwirner, K.; Lischner, U.; Bauder, M.; Ditthard, K.; Schürger, S.; Riessen, R.; Engel, C.; Balletshofer, B.; Weyrich, P.	2012	Student tutors are able to teach basic sonographic anatomy effectively - a prospective randomized controlled trial	Ultraschall in Der Medizin (Stuttgart, Germany: 1980)	1438-8782	10.1055/s-0029-1245837	141-145	2	33	Include
122	Kühl, Matthias; Wagner, Robert; Bauder, Markus; Fenik, Yelena; Riessen, Reimer; Lammerding-Köppel, Maria; Gawaz, Meinrad; Fateh-Moghadam, Suzanne; Weyrich, Peter; Celebi, Nora	2012	Student tutors for hands-on training in focused emergency echocardiography--a randomized controlled trial	BMC medical education	1472-6920	10.1186/1472-6920-12-101	101		12	Include
123	Bozung, Bryan R.; Houston, Kaiulani; Lilly, John F. 3rd; Jordan, Sheryl G.; Fordham, Lynn A.; Beck Dallaghan, Gary	2021	Student-led peer review of an online teaching file: perspectives after 2 years.	Medical education online	1087-2981	10.1080/10872981.2020.1843356	1843356	1	26	Non-RCT studies
124	Kassab, Salah; Abu-Hijleh, Marwan F.; Al-Shboul, Qasim; Hamdy, Hossam	2005	Student-led tutorials in problem-based learning: educational outcomes and students' perceptions	Medical Teacher	0142-159X	10.1080/01421590500156186	521-526	6	27	Include
125	Dickson, Jon M.; Harrington, Richard; Carter, Michael J.	2011	Teaching clinical examination using peer-assisted learning amongst graduate-entry students.	The clinical teacher	1743-498X 1743-4971	10.1111/j.1743-498X.2010.00417.x	45881	1	8	Non-RCT studies
126	Stephan, Frederik; Groetschel, Hanjo; Büscher, Anja K.; Serdar, Deniz; Groes, Kjell A.; Büscher, Rainer	2018	Teaching paediatric basic life support in medical schools using peer teaching or video demonstration: A prospective randomised trial	Journal of Paediatrics and Child Health	1440-1754	10.1111/jpc.13937	981-986	9	54	Include
127	Varghese, Ann Mary; Zijlstra-Shaw, Sandra	2021	Teaching to learn: Using peer-assisted learning to complement the undergraduate dental curriculum.	European journal of dental education : official journal of the Association for Dental Education in Europe	1600-0579 1396-5883	10.1111/eje.12655	762-767	4	25	Non-RCT studies
128	Cremerius, Cassian; Gradl-Dietsch, Gertraud; Beeres, Frank J. P.; Link, Björn-Christian; Hitpaß, Lea; Nebelung, Sven; Horst, Klemens; Weber, Christian David; Neuerburg, Carl; Eschbach, Daphne; Bliemel, Christopher; Knobe, Matthias	2021	Team-based learning for teaching musculoskeletal ultrasound skills: a prospective randomised trial	European Journal of Trauma and Emergency Surgery: Official Publication of the European Trauma Society	1863-9941	10.1007/s00068-019-01298-9	1189-1199	4	47	Include
129	Yang, Liu; Li, Wen; Zou, Jian; An, Junnan; Zeng, Bin; Zheng, Yitao; Yang, Jiming; Ren, Jia	2022	The application of the spot the difference teaching method in clinical skills training for residents.	BMC medical education	1472-6920	10.1186/s12909-022-03612-3	542	1	22	No adopted the PAL intervention measures
130	Young, Ian; Montgomery, Kieran; Kearns, Patrick; Hayward, Samantha; Mellanby, Ed	2014	The benefits of a peer-assisted mock OSCE.	The clinical teacher	1743-498X 1743-4971	10.1111/tct.12112	214-218	3	11	Non-RCT studies
131	Siddiqui, Sarim; Siddiqui, Samee; Mustafa, Qamar; Rizvi, Abeer F.; Hossain, Ibtesham T.	2018	The benefits of a peer-assisted mock PACES.	The clinical teacher	1743-498X 1743-4971	10.1111/tct.12658	221-225	3	15	Non-RCT studies
132	Krause, Felix; Schmalz, Gerhard; Haak, Rainer; Rockenbauch, Katrin	2017	The impact of expert- and peer feedback on communication skills of undergraduate dental students - a single-blinded, randomized, controlled clinical trial	Patient Education and Counseling	1873-5134	10.1016/j.pec.2017.06.025	2275-2282	12	100	Include
133	Engels, Daniel; Haupt, Corinna; Kugelmann, Daniela; Dethleffsen, Kathrin	2021	The peer teachers' perception of intrinsic motivation and rewards.	Advances in physiology education	1522-1229 1043-4046	10.1152/advan.00023.2021	758-768	4	45	Non-RCT studies
134	Yoong, Si Qi; Wang, Wenru; Seah, Alvin Chuen Wei; Zhang, Hui	2023	The quality of verbal feedback given by nursing near-peer tutors: A qualitative study.	Nurse education today	1532-2793 0260-6917	10.1016/j.nedt.2023.105944	105944		130	Non-RCT studies
135	Dickerson, Jonathan; Paul, Katie; Vila, Pierre; Whiticar, Rebecca	2017	The role for peer-assisted ultrasound teaching in medical school.	The clinical teacher	1743-498X 1743-4971	10.1111/tct.12541	170-174	3	14	Non-RCT studies
136	Koo, Jian Hui; Ong, Kim Yao; Yap, Yun Ting; Tham, Kum Ying	2021	The role of training in student examiner rating performance in a student-led mock OSCE.	Perspectives on medical education	2212-277X 2212-2761	10.1007/s40037-020-00643-8	293-298	5	10	No adopted the PAL intervention measures
137	Ashmawy, Rehab Emad; Shahin, Mustafa H.; Ghattas, Ahmad S.; Abdelwahab, Maya Magdy; Abdelwahab, Lama Hassan; Abdelwahab, Mahmoud S.; Goda, Omar G.; Abdelwahab, Amira M.; Issa, Deena M.; Hassan, Eman E.; Abdelrahman, Esraa M.; Badwan, Manal J.; Fayek, Maryam M.; Shaltout, Shimaa S.; Mohamed, Yomna K.; Amin, Hebat Allah A.	2023	The Utilization of Animals as Models for Human Autopsies in Medical Education, Supported by Peer-Assisted Tutoring.	Medical science educator	2156-8650	10.1007/s40670-023-01735-w	539-549	2	33	Non-RCT studies
138	Agius, Andee; Stabile, Isabel	2018	Undergraduate peer assisted learning tutors' performance in summative anatomy examinations: a pilot study.	International journal of medical education	2042-6372	10.5116/ijme.5aa3.e2a6	93-98		9	Non-RCT studies
139	Graham, K.; Burke, J. M.; Field, M.	2008	Undergraduate rheumatology: can peer-assisted learning by medical students deliver equivalent training to that provided by specialist staff?	Rheumatology (Oxford, England)	1462-0332 1462-0324	10.1093/rheumatology/ken048	652-655	5	47	Non-RCT studies
140	Weimer, Johannes; Dionysopoulou, Anna; Strelow, Kai-Uwe; Buggenhagen, Holger; Weinmann-Menke, Julia; Dirks, Klaus; Weimer, Andreas; Künzel, Julian; Börner, Norbert; Ludwig, Michael; Yang, Yang; Lorenz, Liv; Ille, Carlotta; Müller, Lukas	2023	Undergraduate ultrasound training: prospective comparison of two different peer assisted course models on national standards.	BMC medical education	1472-6920	10.1186/s12909-023-04511-x	513	1	23	Non-RCT studies
141	Saleh, Mahdi; Sinha, Yashashwi; Weinberg, Daniel	2013	Using peer-assisted learning to teach basic surgical skills: medical students' experiences.	Medical education online	1087-2981	10.3402/meo.v18i0.21065	21065		18	Non-RCT studies
142	Eimer, Christine; Duschek, Max; Jung, Andreas Emanuel; Zick, Günther; Caliebe, Amke; Lindner, Matthias; Weiler, Norbert; Elke, Gunnar	2020	Video-based, student tutor- versus faculty staff-led ultrasound course for medical students - a prospective randomized study	BMC medical education	1472-6920	10.1186/s12909-020-02431-8	512	1	20	Include
143	Blohm, Mats; Krautter, Markus; Lauter, Jan; Huber, Julia; Weyrich, Peter; Herzog, Wolfgang; Jünger, Jana; Nikendei, Christoph	2014	Voluntary undergraduate technical skills training course to prepare students for clerkship assignment: tutees' and tutors' perspectives.	BMC medical education	1472-6920	10.1186/1472-6920-14-71	71		14	Non-RCT studies
144	杨婷; 赵娟; 裴美丽; 赵敏伊; 杨筱凤	2018	Explore the application of "1+1+1" peer teaching model in the clinical practice of international students in the department of obstetrics and gynecology.	China Medical ducation Technology	1004-5287	10.13566/j.cnki.cmet.cn61-1317/g4.201801022	85-88	1	32	Include
145	罗彬; 林爽; 方喆琦	2022	Zheqi F. Application of CBL combined with PAL in the standardized training of residents in critical care medicine.	Xinjiang Medical Journal	1001-5183		733-735	6	52	Include
146	殷玥; 刘曼玲; 马恒	2019	Explore the application of CBL combined with peer assisted teaching method in cardiovascular teaching module of basic medical experiment.	Chinese Heart Journal	1009-7236	10. 12125 / j. chj. 201712046	492-495	4	31	Include
147	温志锋; 吴安华	2021	Practice of PAL combined with DOPS in the cultivation of critical thinking ability of neurosurgical residents.	Zhejiang Medical Education	1672-0024		28-30, 23	5	20	Include
148	谭小平; 丁也; 郭阳	2017	Application of PAL Combined With CBL Teaching Method in Clinical Practice of Neurology.	China Continuing Medical Education	1674-9308	10.3969/j.issn.1674-9308.2017.08.008	16-18	8	9	Include
149	张园园; 徐罗佳; 陈一芳; 王毓佳; 徐迎春; 陈志敏	2021	Application of PAL in clinical skills teaching in pediatric probation. China Higher Medical Education.	China Higher Medical Education	1002-1701	10.3969/j.issn.1002-1701.2021.06.037	73-74	6		Include
150	田颖; 惠莲	2021	Explore the application of PBL combined with PAL teaching model in the teaching of otolaryngology for international students.	Health Vocational Education	1671-1246		62-64	3	39	Include
151	章银瓶; 倪晶贞	2021	Explore the application of multi-source feedback assessment combined with PAL teaching method in the teaching of infectious disease department.	China Higher Medical Education	1002-1701	10. 3969 / j. issn. 1002-1701. 2021. 08. 065	128-129	8		Include
152	宋越群; 孟丽芳; 孙玮	2021	Application of partner assisted learning in neurosurgery teaching. Health Vocational Education.	Health Vocational Education	1671-1246		58-60	9	39	Include
153	刘振宁; 张斌; 刘君丽; 罗秀玲; 赵敏	2020	Application of peer assistance combined with CBL teaching method in standardized training of residents in emergency medicine.	Medical Research and Education	1674-490X	10.3969 / j.issn.1674-490X.2020.04.012	68-73	4	37	Include
154	孟利敏; 兰艳莉; 许金仙; 蒋楠茜; 曾喻芬; 林栋美; 王欣; 温艳萍	2019	Application of peer assistance combined with CBL teaching method in standardized training of residents in emergency medicine.	Medical Education Research and Practice	2096-3181	10.13555/j.cnki.c.m.e.2019.01.031	118-121	1	27	Include
155	柯青; 戴雪娇; 孟繁霞; 杨思思; 余丽华	2022	Application of peer-assisted learning based on learning pyramid theory in clinical practice teaching of neurology.	Zhejiang Medical Education	1672-0024	10.20019/j.cnki.1672-0024.2022.03.160.05	160-163, 178	3	21	Include
156	李星	2020	Explore the application of peer assisted instruction (PAL) in the teaching of obstetric physical examination. Science and Education Guide.	Science and Education Guide		10.26914/c.cnkihy.2020.071402	4, 498-501			Include
157	赵明宇; 李喜春; 孟庆宇; 林树森; 赵亮	2019	Analyze the application effect of peer assistance model in surgical teaching of clinical medicine.	China Health Industry	1672-5654	10.16659/j.cnki.1672-5654.2019.13.127	127-128	13	16	Include
158	赵明宇; 李喜春; 孟庆宇; 林树森; 赵亮	2019	Observe the effect of peer assistance model on the training of surgical clinical thinking ability and teaching satisfaction of clinical medicine students.	China Health Industry	1672-5654	10.16659/j.cnki.1672-5654.2019.12.116	116-117	12	16	Include
159	王宇; 李胜云; 李玲; 孙立群	2016	Explore the application of peer-assisted learning combined with microteaching in the training of first aid skills among nursing undergraduates.	Advanced Nursing Education Journal	1002-6975	10.16821/j.cnki.hsjx.2016.11.027	1027-1029	11	31	Include
160	高艳敏; 赵苗苗; 李文慧; 蔡巧玲	2019	The Promotion Effect of Peer- assisted Learning on the Basic Skills and Aseptic Technique Teaching of Surgery. Medical Education Research and Practice.	Medical Education Research and Practice	2096-3181	10.13555/j.cnki.c.m.e.2019.04.041	697-700	4	27	Include
161	邢冬; 马玲平; 黄艳; 诸葛燕飞; 高燕	2020	Explore the application of peer-assisted learning model combined with CBL in clinical teaching of nursing students in operating Room.	Medical Education Research and Practice	1002-1701	10.3969/j.issn.1002-1701.2020.10.047	90-91	10		Include
162	米东华; 方红娟; 张宁; 王春雪; 杨中华; 王伊龙; 王拥军; 刘丽萍	2017	Peer-assisted Learning Model and Its Use in Clinical Internship Teaching for Severe Cerebrovascular Disease.	Chinese Journal of Stroke	1673-5765	10.3969/j.issn.1673-5765.2017.08.026	768-770	8	12	Include
163	马玉莲; 刘斌; 张峻	2020	Explore the application of peer-assisted learning in physical examination teaching for general practitioners in job-transfer training.	Journal of Inner Mongolia Medical University	2095-512X	10.16343/j.cnki.issn.2095-512x.2020.s2.025	63-66	S2	42	Include
164	陈庆友; 李莉; 孙兆吉; 房艳宇; 张广萍	2019	Application of peer-assisted learning in the teaching of lumbar puncture skills.	Journal of Qiqihar Medical College	1002-1256	10.3969 / j.issn.1002-1256.2019.12.034	1530-1531	12	40	Include
165	李小梅; 温丰榕; 伍丽燕	2018	Analyze the effect of peer-assisted learning in midwifery skill training teaching.	Modern vocational education	2096-0603		192-193	17		Include
166	张琳; 王茜; 张晗; 章莹; 高琳; 廖鑫; 胡洪炜; 程其娇	2019	Effect of Peer Teaching on Standardized Training of Residents Majoring in Endocrinology.	China Continuing Medical Education	1674-9308	10.3969/j.issn.1674-9308.2019.30.014	32-34	30	11	Include
167	董珺; 刘建卫; 张冲宇; 黎佼	2020	Discussion on the Effect Application of Peer Teaching Mode in Internal Medicine Practice of International Students.	China Health Industry	1672-5654	10.16659/j.cnki.1672-5654.2020.12.127	127-128, 131	12	17	Include
168	王良荣; 熊响清	2021	The Application of Peer Instruction Method in Clinical Practice Teaching for Undergraduates Majoring in Anesthesiology.	Zhejiang Medical Education	1672-0024		16-18	3	20	Include
169	李高叶; 黄惠桥; 应燕萍; 杨丽; 卢欣欢	2018	Explore the influence of peer education model on self-directed learning ability of medical and nursing postgraduates.	Today Nurse	1006-6411		162-164	4	25	Include
170	张连栋; 李和程; 高明; 张鹏; 种铁; 王子明	2018	Application and Efficacy Analysis of Peer Education in Clinical Teaching in the Department of Urology.	Medical Education Research and Practice	2096-3181	10.13555/j.cnki.c.m.e.2018.01.031	117-119, 126	1	26	Include
171	张志云; 雷新益; 吉祖进; 杨勇; 庹磊; 蒋学军	2019	The Role of Peer Education Model in Clinical Practice of Medical Students. China Continuing Medical Education.	China Continuing Medical Education	1674-9308	10.3969/j.issn.1674-9308.2019.17.019	43-45	17	11	Include
172	张鑫; 张苗苗; 王晋举	2021	Explore the application model and effect of peer education in emergency rescue training in medical colleges and universities.	Today Nurse	1006-6411	10.19791/j.cnki.1006-6411.2021.01.063	154-156	1	28	Include
